# Supplementary material for: Tenascin C as a novel zinc finger protein 750 target regulating the immunogenicity via DNA damage in lung squamous cell carcinoma
Source: BMC Cancer. 2024 May 6;24:561. doi: 10.1186/s12885-024-12285-8 (PMC11071264; doi:10.1186/s12885-024-12285-8)
Supplement: Supplementary file 3 — Supplementary Material 3. [file 12885_2024_12285_MOESM3_ESM.xlsx]

## Sheet: S1-1
Tenascin C as a Novel Zinc Finger Protein 750 Target Regulating the Immunogenicity via DNA Damage in Lung Squamous Cell Carcinoma
Supplementary Table 1_1. Plasmids information
Plasmid Name	Abbreviation or mark in article	Category number	Source/Reference	Description/Target sequence
pDRGFP	pDRGFP	plasmid # 26475	MiaoLing Plasmid Platform/Addgene, Cambridge, MA, USA,
pCBASceI	-	plasmid # 26477	MiaoLing Plasmid Platform/Addgene, Cambridge, MA, USA,
pimEJ5GFP	pimEJ5GFP	plasmid # 44026	MiaoLing Plasmid Platform/Addgene, Cambridge, MA, USA,
pMD2.G	-	-	Yaoji Liang, Xiamen University	2nd generation of lentiviral vector, packaging plasmids used alongside mammalian expression vector of interest and psPAX2 to generate of lenti-virus
psPAX2	-	-	Yaoji Liang, Xiamen University	2nd generation of lentiviral vector, packaging plasmids used alongside mammalian expression vector of interest and pMD2.G to generate of lenti-virus
pCDH-CMV-EF1a-puro	VEC	-	mailgene	Lentiviral vector,empty vector.
pCDH-CMV-EF2a-neo	VEC	-	mailgene	Lentiviral vector,empty vector.
pCDH-CMV-EF1a-puro-ZNF750	ZNF750	-	mailgene	Lentiviral vector encoding ZNF750 full length protein
pCDH-CMV-EF1a-neo-ZNF750	ZNF750	-	mailgene	Lentiviral vector encoding ZNF750 full length protein
pCDH-CMV-MCS-EF1-Puro-TNC(NM_002160.3)	TNC	-	mailgene	Lentiviral vector encoding TNC full length protein
pLenti-TRE-gene-CBH-Tet-On@3G-ZNF750	TRE-ZNF750	-	mailgene	Lentiviral vector encoding ZNF750 full length protein, tet-on systems for doxycycline-inducible gene expression
pLenti-TRE-gene-CBH-Tet-On@3G	TRE	-	mailgene	Lentiviral vector, tet-on systems for doxycycline-inducible gene expression
pGL4.27[luc2P/minP/Hygro]	-	E845A	Promega, Madison, WI, USA	-
pGL4.27-TNC-promoter	pGL4.27-TNC-promoter-421bp	-	Self constructed from E845A,Promega	>hg19_dna range=chr9:117881065-117881485 5'pad=0 3'pad=0 strand=- repeatMasking=none
pGL4.75[hRluc/CMV]	-	E6931	Promega, Madison, WI, USA	-

## Sheet: S1-2
Tenascin C as a Novel Zinc Finger Protein 750 Target Regulating the Immunogenicity via DNA Damage in Lung Squamous Cell Carcinoma
Supplementary Table 1_2. Antibodies and mounting reagent
Name in Figures	Target	Brand	Category number	Application	Source/Isotype
ZNF750	ZNF750	sigma-aldrich	HPA023012	ChIP,IHC	Rabbit pAb
ZNF750	ZNF750	Proteintech	21752-1-AP	WB
TNC	Tenascin C	Cell Signaling Technology	12221	IHC	Rabbit mAb
actin	actin	Byotime	AF0003	WB	Mouse mAb
GAPDH	GAPDH	CWBIO	CW0100	WB	Mouse mAb
p53	p53	Cell Signaling Technology	2524	WB	Mouse mAb
ERK	p44/42 MAPK (Erk1/2)	Cell Signaling Technology	4695	WB	Rabbit mAb
p-ERK	Phospho-p44/42 MAPK (Erk1/2) (Thr202/Tyr204)	Cell Signaling Technology	4370	WB	Rabbit mAb
YAP/TAZ	YAP/TAZ	Cell Signaling Technology	8418	WB	Rabbit mAb
YAP1	YAP1	Proteintech	13584-1-AP	WB	Rabbit mAb
γH2AX	Phospho-Histone H2A.X (Ser139)	Cell Signaling Technology	9718	WB	Rabbit mAb
Secondary antibody	Target	Brand	Category number	Application	Source/Isotype
Anti-rabbit IgG, HRP-linked Antibody	Rabbit antibody	Cell Signaling Technology	7074	WB
Anti-mouse IgG, HRP-linked Antibody	Mouse antibody	Cell Signaling Technology	7076	WB	Horse
anti mouse 488	Mouse antibody	Cell Signaling Technology	4408S	IF
Mounting reagent	Target	Brand	Category number	Application	Source/Isotype
Fluorescent mounting medium with DAPI	DNA	ZSGB-BIO	ZLI-9557	IF	NA

## Sheet: S1-3
Tenascin C as a Novel Zinc Finger Protein 750 Target Regulating the Immunogenicity via DNA Damage in Lung Squamous Cell Carcinoma
Supplementary Table 1_3. ChIP-PCR primers
Primer name	Sequence
CHIP-TNC-F	TGGTCTTCTCAGCTGGGTCT
CHIP-TNC-R	ACCAAACGAACGGATGACTC
CHIP-VTN-F	AACTGCCTTTTCTGCTGCTC
CHIP-VTN-R	CCAATGAGCCTTCTTTCTGC
CHIP-ITGB3-1-F	TGTGCAGTGAAGGAGGTGAG
CHIP-ITGB3-1-R	AGTGGCACCAGAAAAACCTG
CHIP-WNT2B-1-F	TGGCTAAAGCTCAGCGTTCT
CHIP-WNT2B-1-R	GAGCTGTCCGGATGCTTTC
CHIP-FGF18-F	CCTGTGCCCTGTACCTCTGT
CHIP-FGF18-R	CTGTACCTGGAAGCACAGCA
CHIP-BMP4-F	GGACTGCTGGACAGAGAAGG
CHIP-BMP4-R	CCAATAGTGGTGCTGGAGGT

## Sheet: S1-4
Tenascin C as a Novel Zinc Finger Protein 750 Target Regulating the Immunogenicity via DNA Damage in Lung Squamous Cell Carcinoma
Supplementary Table 1_4. Real Time Quantitative PCR primers
Primer name	Sequence
GAPDH-F	CGGAGTCAACGGATTTGGTCGTAT
GAPDH-R	AGCCTTCTCCATGGTGGTGAAGAC
18S rRNA-F	GCTTAATTTGACTCAACACGGGA
18S rRNA-R	AGCTATCAATCTGTCAATCCTGTC
FGF18-F	AGTATGCCCAGCTCCTAGTG
FGF18-R	ATCAGGGCCGTGTAGTTGTT
TNC-F	TACAAGCTGAAGGTGGAGGG
TNC-R	TCTCCCCATCAGGTTGACAC
ITGB3-F	CAACATCTGTACCACGCGAG
ITGB3-R	ACTGACTTGAGTGACCTGGG
BMP4-F	GCCAGCATGTCAGGATTAGC
BMP4-R	AATCCAGTCATTCCAGCCCA
ZNF750-F	GCCTTCAGGCCTGTTAAGAA
ZNF750-R	GGCTGCCAGGTTTATCTCTG

## Sheet: S1-5
Tenascin C as a Novel Zinc Finger Protein 750 Target Regulating the Immunogenicity via DNA Damage in Lung Squamous Cell Carcinoma
Supplementary Table 1_5. Bioactive Molecules
Name	Brand	Category number
Cycloheximide	Medchemexpress	HY-12320
Verteporfin	Medchemexpress	HY-B0146
Doxycycline Hyclate	APExBIO	A4052
MG132	Medchemexpress	HY-13259
Staurosporine	Medchemexpress	HY-15141
FR180204	Medchemexpress	HY-12275
