# Supplementary material for: Tenascin C as a novel zinc finger protein 750 target regulating the immunogenicity via DNA damage in lung squamous cell carcinoma
Source: BMC Cancer. 2024 May 6;24:561. doi: 10.1186/s12885-024-12285-8 (PMC11071264; doi:10.1186/s12885-024-12285-8)
Supplement: Supplementary file 4 — Supplementary Material 4. [file 12885_2024_12285_MOESM4_ESM.xlsx]

## Sheet: S2-1
Tenascin C as a Novel Zinc Finger Protein 750 Target Regulating the Immunogenicity via DNA Damage in Lung Squamous Cell Carcinoma
Supplementary Table 2-1. Seurat clusters of scRNA-seq data of biopsy samples from 20 LUAD and 22 LUSC patients (GSE148071)
patient	seurat clusters cell counts
	0	1	2	3	4	5	6	7	8	9	10	11	12	13	14	15	16	17	18	19	20	21	22	23	24	25	26	27	28	29	30	31	32
p1	1121	561	33	401	785	135	202	480	84	0	171	112	144	226	78	6	131	0	11	79	27	52	38	403	3	5	5	9	8	7	0	0	0
p10	859	199	20	373	495	66	131	305	73	0	522	65	71	18	65	0	44	0	19	49	7	39	25	1	0	273	2	1	14	4	0	0	0
p11	0	162	21	0	28	54	3	28	33	4	48	37	24	0	6	0	9	0	16	4	3	0	8	0	85	0	0	0	1	0	0	0	0
p12	4	72	56	9	9	49	25	0	34	327	20	35	60	4	9	0	22	2	57	12	44	4	4	0	0	0	0	0	2	0	0	0	31
p13	0	232	118	0	9	65	6	3	81	33	22	80	95	1	8	0	3	0	132	20	15	10	4	0	0	0	0	0	0	0	0	1	0
p14	291	105	38	260	356	30	97	114	39	0	28	16	93	48	5	70	28	0	14	27	18	28	6	2	0	1	10	7	1	0	76	0	0
p15	203	229	354	339	199	170	130	109	450	66	5	36	53	835	21	1	29	2	14	43	10	25	1	0	278	0	0	4	0	0	0	0	0
p16	0	112	556	0	77	19	65	32	68	135	23	0	8	14	7	0	7	1	3	13	6	0	0	0	0	0	0	0	1	0	0	1	0
p17	4260	9	33	2182	476	0	761	256	531	0	19	0	18	49	59	0	7	0	0	1	5	13	0	1	0	16	0	3	1	0	0	0	0
p18	30	339	105	72	237	108	227	113	116	93	170	71	29	28	301	182	273	504	12	62	3	6	22	0	0	0	187	0	12	12	0	0	0
p19	0	28	8	19	0	122	25	0	12	0	2	51	3	59	0	77	10	0	17	0	7	2	0	0	0	0	10	1	0	0	0	0	0
p2	0	8	186	0	1	0	10	2	12	49	0	1	0	8	1	1	2	12	3	0	7	0	0	0	0	0	0	0	0	0	0	3	0
p20	0	16	208	0	28	0	37	17	28	69	0	2	8	7	2	1	1	0	0	0	2	1	0	0	2	0	0	0	0	0	0	0	0
p21	0	33	561	10	60	11	75	47	129	417	1	16	79	34	9	23	8	417	7	12	5	2	8	0	2	0	0	1	1	0	0	0	0
p22	3	90	59	11	6	70	49	11	41	3	41	198	4	4	3	0	0	0	15	8	11	0	17	0	0	0	0	0	0	0	0	0	0
p23	468	111	60	320	229	52	361	135	81	1	166	38	107	58	18	27	10	1	23	30	27	47	3	0	0	3	5	2	2	2	0	0	0
p24	0	46	51	0	13	20	6	8	17	11	4	60	81	0	2	0	0	0	13	10	37	2	4	0	0	0	0	0	1	0	0	0	0
p25	286	43	817	214	935	24	311	491	415	75	179	1	1	14	58	0	99	16	3	9	0	0	1	0	0	1	3	0	32	1	0	0	0
p26	0	28	27	0	8	263	1	6	52	0	26	80	17	5	1	1	2	0	29	0	22	0	2	0	0	0	0	0	0	0	0	0	0
p27	4	165	2	1	0	378	1	0	29	0	0	75	2	19	0	1	0	0	12	0	7	10	1	0	0	0	0	0	0	0	0	0	0
p28	10	855	330	49	43	241	76	11	57	64	102	57	109	49	13	0	11	12	44	109	106	20	2	0	0	0	0	0	0	2	0	1	0
p29	0	71	345	0	70	26	66	50	83	69	149	1	0	0	20	0	1	0	4	10	0	0	2	0	0	0	0	0	2	0	0	0	0
p3	2966	47	208	1294	984	23	697	895	422	4	21	15	10	175	15	2	9	0	7	11	4	4	3	2	0	1	3	12	1	0	0	0	0
p30	5	127	204	1	116	20	109	45	46	18	23	3	0	0	1	12	0	3	2	3	0	0	1	0	0	0	3	0	0	0	0	0	0
p31	100	18	33	93	43	6	26	22	14	1	1	4	12	8	1	0	1	0	0	0	1	1	1	1	0	0	0	0	0	0	0	0	0
p32	0	40	155	1	5	20	8	0	53	125	0	85	8	16	0	33	1	5	27	6	7	0	0	0	0	0	0	0	0	0	0	0	0
p33	2	24	125	0	17	4	11	14	14	106	0	0	0	0	1	16	0	12	0	1	2	0	1	0	0	0	0	0	0	0	0	0	0
p34	0	290	164	0	24	185	41	18	29	35	0	8	24	4	0	0	0	123	4	8	0	7	6	0	0	0	1	0	1	0	0	0	0
p35	0	61	351	0	2	15	10	0	56	462	1	15	5	8	0	2	1	9	16	5	59	0	0	0	1	0	0	0	0	0	0	0	0
p36	61	72	0	24	36	214	13	22	19	1	6	2	0	9	3	0	0	0	6	3	1	5	0	0	0	1	0	2	0	0	0	0	0
p37	0	1403	3	1	1	911	4	0	6	0	8	34	24	2	0	1	0	0	33	20	19	15	1	0	0	0	0	0	0	0	0	0	0
p38	0	518	118	0	3	336	24	1	44	52	10	109	12	0	2	4	0	2	53	24	30	5	11	0	0	0	0	0	0	0	0	0	0
p39	3	365	301	0	5	226	6	12	31	198	0	162	163	3	0	1	4	5	104	167	18	42	33	0	0	0	0	0	0	0	0	47	0
p4	100	1033	4	273	151	322	105	105	18	0	1042	181	327	28	326	1	61	0	38	112	22	80	102	0	0	0	1	0	82	44	0	0	0
p40	0	71	46	0	1	179	52	0	74	2	5	347	29	2	2	196	1	0	67	2	58	3	2	0	0	0	16	0	0	0	0	0	0
p41	2060	118	49	1021	905	12	418	608	221	0	187	2	6	154	91	50	17	0	9	15	12	2	1	3	0	6	3	237	14	1	0	0	0
p42	1	71	83	0	61	76	26	27	86	2	44	365	75	0	4	0	1	2	26	7	5	5	33	0	0	0	0	0	1	0	0	0	0
p5	2	375	630	0	84	106	17	72	83	693	6	14	73	10	5	71	21	12	28	117	3	10	6	0	0	0	12	0	0	1	0	3	0
p6	62	179	658	274	47	177	319	30	167	123	89	32	36	242	15	494	17	33	35	34	2	10	17	0	1	3	20	0	2	1	0	0	0
p7	9	355	39	60	35	274	30	18	139	84	45	786	615	12	12	6	8	2	177	28	107	128	88	0	0	0	2	0	0	0	0	0	0
p8	1	391	218	0	12	71	21	4	48	239	35	53	75	2	4	0	3	0	57	15	77	7	7	0	0	0	0	0	0	1	0	0	1
p9	1	131	1082	6	261	66	108	114	146	316	392	51	110	20	123	1	338	0	36	72	34	44	24	0	0	0	19	0	18	7	0	0	0

## Sheet: S2-2
Tenascin C as a Novel Zinc Finger Protein 750 Target Regulating the Immunogenicity via DNA Damage in Lung Squamous Cell Carcinoma
Supplementary Table 2-2. Cancer type of biopsy samples from 20 LUAD and 22 LUSC patients (GSE148071)
patient	cancer type
	LUAD	LUSC
p1	0	5317
p10	0	3740
p11	574	0
p12	891	0
p13	938	0
p14	0	1808
p15	0	3606
p16	1148	0
p17	0	8700
p18	0	3314
p19	0	453
p2	306	0
p20	429	0
p21	1968	0
p22	0	644
p23	0	2387
p24	386	0
p25	0	4029
p26	0	570
p27	0	707
p28	2373	0
p29	969	0
p3	0	7835
p30	0	742
p31	0	387
p32	595	0
p33	350	0
p34	972	0
p35	1079	0
p36	0	500
p37	0	2486
p38	1358	0
p39	1896	0
p4	0	4558
p40	0	1155
p41	0	6222
p42	1001	0
p5	2454	0
p6	0	3119
p7	0	3059
p8	1342	0
p9	3520	0

## Sheet: S2-3
Tenascin C as a Novel Zinc Finger Protein 750 Target Regulating the Immunogenicity via DNA Damage in Lung Squamous Cell Carcinoma
Supplementary Table 2-3. Cell type of scRNA-seq data of biopsy samples from 20 LUAD and 22 LUSC patients (GSE148071)
patient	cell type
	cancer_ZNF750	cancer_TNC	cancer	Epithelial	alveolar	T_cell	B_cell	fDC	neutrophil	mast	Myeloid	Endothelial	Fibroblasts
p1	1039	2631	0	6	0	150	207	87	135	27	640	131	264
p10	393	2085	0	0	0	90	129	73	66	7	248	44	605
p11	0	80	0	0	4	45	40	118	54	3	166	9	55
p12	13	125	2	0	327	39	121	34	49	44	84	22	31
p13	1	137	0	0	33	84	237	81	65	15	252	3	30
p14	317	983	0	70	0	22	135	39	30	18	132	28	34
p15	1178	995	2	1	66	37	92	728	170	10	272	29	26
p16	14	731	1	0	135	0	11	68	19	6	125	7	31
p17	2235	5802	0	0	0	0	31	531	0	5	10	7	79
p18	100	899	504	182	93	93	47	116	108	3	401	273	495
p19	79	43	0	77	0	51	22	12	122	7	28	10	2
p2	8	202	12	1	49	1	3	12	0	7	8	2	1
p20	7	290	0	1	69	2	9	30	0	2	16	1	2
p21	45	743	417	23	417	24	88	131	11	5	45	8	11
p22	15	128	0	0	3	215	19	41	70	11	98	0	44
p23	380	1261	1	27	1	41	177	81	52	27	141	10	188
p24	0	78	0	0	11	64	96	17	20	37	56	0	7
p25	228	2844	16	0	75	2	4	415	24	0	52	99	270
p26	5	42	0	1	0	82	46	52	263	22	28	2	27
p27	20	7	0	1	0	76	24	29	378	7	165	0	0
p28	98	471	12	0	64	59	173	57	241	106	964	11	117
p29	0	531	0	0	69	3	4	83	26	0	81	1	171
p3	1483	5754	0	2	4	18	21	422	23	4	58	9	37
p30	1	482	3	12	18	4	2	46	20	0	130	0	24
p31	102	224	0	0	1	5	13	14	6	1	18	1	2
p32	17	168	5	33	125	85	35	53	20	7	46	1	0
p33	0	169	12	16	106	1	0	14	4	2	25	0	1
p34	4	248	123	0	35	14	35	29	185	0	298	0	1
p35	8	363	9	2	462	15	21	57	15	59	66	1	1
p36	35	133	0	0	1	2	11	19	214	1	75	0	9
p37	3	8	0	1	0	35	72	6	911	19	1423	0	8
p38	0	146	2	4	52	120	70	44	336	30	542	0	12
p39	3	374	5	1	198	195	309	31	226	18	532	4	0
p4	301	466	0	1	0	283	445	18	322	22	1145	61	1494
p40	2	115	0	196	2	349	99	74	179	58	73	1	7
p41	1415	4049	0	50	0	3	17	221	12	12	133	17	293
p42	0	198	2	0	2	398	106	86	76	5	78	1	49
p5	10	820	12	71	693	20	111	83	106	3	492	21	12
p6	516	1139	33	494	123	49	81	168	177	2	213	17	107
p7	72	133	2	6	84	874	920	139	274	107	383	8	57
p8	2	257	0	0	239	60	139	48	71	77	406	3	40
p9	26	1585	0	1	316	75	190	146	66	34	203	338	540

## Sheet: S2-4
Tenascin C as a Novel Zinc Finger Protein 750 Target Regulating the Immunogenicity via DNA Damage in Lung Squamous Cell Carcinoma
Supplementary Table 2-4. Cell counts of each cell type of scRNA-seq data of biopsy samples from 20 LUAD and 22 LUSC patients (GSE148071)
No	cancer_type	celltype	count
1	LUAD	cancer_ZNF750	256
2	LUSC	cancer_ZNF750	9919
3	LUAD	cancer_TNC	7716
4	LUSC	cancer_TNC	30223
5	LUAD	cancer	614
6	LUSC	cancer	561
7	LUAD	Epithelial	153
8	LUSC	Epithelial	1127
9	LUAD	alveolar	3406
10	LUSC	alveolar	471
11	LUAD	T_cell	1304
12	LUSC	T_cell	2481
13	LUAD	B_cell	1798
14	LUSC	B_cell	2614
15	LUAD	fDC	1222
16	LUSC	fDC	3331
17	LUAD	neutrophil	1590
18	LUSC	neutrophil	3556
19	LUAD	mast	460
20	LUSC	mast	370
21	LUAD	Myeloid	4485
22	LUSC	Myeloid	5866
23	LUAD	Endothelial	433
24	LUSC	Endothelial	747
25	LUAD	Fibroblasts	1112
26	LUSC	Fibroblasts	4072
