# Supplementary material for: Tenascin C as a novel zinc finger protein 750 target regulating the immunogenicity via DNA damage in lung squamous cell carcinoma
Source: BMC Cancer. 2024 May 6;24:561. doi: 10.1186/s12885-024-12285-8 (PMC11071264; doi:10.1186/s12885-024-12285-8)
Supplement: Supplementary file 5 — Supplementary Material 5. [file 12885_2024_12285_MOESM5_ESM.xlsx]

## Sheet:  S3
Tenascin C as a Novel Zinc Finger Protein 750 Target Regulating the Immunogenicity via DNA Damage in Lung Squamous Cell Carcinoma
Supplementary Table 3. Marker for each cell type of scRNA-seq data of biopsy samples from 20 LUAD and 22 LUSC patients (GSE148071)
cell type	maker
neutrophil	CSF3R,CXCR2,FCGR3B
fDC	FDCSP
mast	GATA2,CPA3,MS4A2,TPSB2,TPSAB1
alveolar	CLDN18,AQP4,FOLR1,SFTPC,ABCA3,SFTPB,SCGB3A1
B_cell	CD79A,IGLC3,JCHAIN,MZB1
T_cell	CD2,CD3D,CD8A,TRAC,NKG7,GZMA
Myeloid	LYZ,CD14,CD68,FCGR1A,FCGR3A,MNDA
Fibroblasts	LUM,COL1A1,COL1A2,DCN,C1R
Endothelial	CLDN5,FLT1,VWF,PECAM1,KDR,CDH5,ANGPT2,ACKR1
Epithelial	CAPS,SNTN,TFF3,CDH1,FOXJ1
cancer	EPCAM,EGFR,TP63,MYC,SOX2
cancer_ZNF750	EPCAM,EGFR,TP63,MYC,SOX2,ZNF750
cancer_TNC	EPCAM,EGFR,TP63,MYC,SOX2,TNC
