# Supplementary material for: Tenascin C as a novel zinc finger protein 750 target regulating the immunogenicity via DNA damage in lung squamous cell carcinoma
Source: BMC Cancer. 2024 May 6;24:561. doi: 10.1186/s12885-024-12285-8 (PMC11071264; doi:10.1186/s12885-024-12285-8)
Supplement: Supplementary file 6 — Supplementary Material 6. [file 12885_2024_12285_MOESM6_ESM.xlsx]

## Sheet: 4_1
Tenascin C as a Novel Zinc Finger Protein 750 Target Regulating the Immunogenicity via DNA Damage in Lung Squamous Cell Carcinoma
Supplementary Table 4_1. GSEA results of ZNF750-VEC (KEGG pathway)
NAME	GS<br> follow link to MSigDB	GS DETAILS	SIZE	ES	NES	NOM p-val	FDR q-val	FWER p-val	RANK AT MAX	LEADING EDGE
KEGG_OLFACTORY_TRANSDUCTION	KEGG_OLFACTORY_TRANSDUCTION	Details ...	384	0.62282	1.9892	0	0	0	8058	tags=30%, list=14%, signal=34%
KEGG_HEMATOPOIETIC_CELL_LINEAGE	KEGG_HEMATOPOIETIC_CELL_LINEAGE	Details ...	85	0.571353	1.57455	0.00186916	0.0792475	0.403	2623	tags=25%, list=5%, signal=26%
KEGG_PYRIMIDINE_METABOLISM	KEGG_PYRIMIDINE_METABOLISM	Details ...	97	0.559411	1.55561	0	0.0865377	0.471	13041	tags=63%, list=23%, signal=82%
KEGG_SPLICEOSOME	KEGG_SPLICEOSOME	Details ...	124	0.584112	1.67238	0	0.0876427	0.129	14484	tags=75%, list=26%, signal=101%
KEGG_CYTOSOLIC_DNA_SENSING_PATHWAY	KEGG_CYTOSOLIC_DNA_SENSING_PATHWAY	Details ...	54	0.609408	1.57759	0.00724638	0.087784	0.393	11494	tags=52%, list=21%, signal=65%
KEGG_RNA_POLYMERASE	KEGG_RNA_POLYMERASE	Details ...	28	0.687586	1.54435	0.0114068	0.087971	0.508	12900	tags=75%, list=23%, signal=98%
KEGG_NOD_LIKE_RECEPTOR_SIGNALING_PATHWAY	KEGG_NOD_LIKE_RECEPTOR_SIGNALING_PATHWAY	Details ...	60	0.608335	1.58194	0.00183824	0.0984682	0.38	11226	tags=58%, list=20%, signal=73%
KEGG_PROTEASOME	KEGG_PROTEASOME	Details ...	45	0.629533	1.59131	0.0111111	0.10787	0.351	13095	tags=71%, list=23%, signal=93%
KEGG_RIBOSOME	KEGG_RIBOSOME	Details ...	88	0.592128	1.6276	0.00194553	0.114685	0.237	14136	tags=67%, list=25%, signal=90%
KEGG_APOPTOSIS	KEGG_APOPTOSIS	Details ...	87	0.544347	1.50972	0	0.115754	0.638	11426	tags=54%, list=21%, signal=68%
KEGG_JAK_STAT_SIGNALING_PATHWAY	KEGG_JAK_STAT_SIGNALING_PATHWAY	Details ...	155	0.536189	1.60097	0	0.122432	0.321	5804	tags=31%, list=10%, signal=34%
KEGG_TOLL_LIKE_RECEPTOR_SIGNALING_PATHWAY	KEGG_TOLL_LIKE_RECEPTOR_SIGNALING_PATHWAY	Details ...	101	0.524147	1.48833	0.0018315	0.123081	0.724	11494	tags=50%, list=21%, signal=63%
KEGG_CYTOKINE_CYTOKINE_RECEPTOR_INTERACTION	KEGG_CYTOKINE_CYTOKINE_RECEPTOR_INTERACTION	Details ...	263	0.475383	1.47473	0	0.130353	0.781	5231	tags=31%, list=9%, signal=34%
KEGG_RENAL_CELL_CARCINOMA	KEGG_RENAL_CELL_CARCINOMA	Details ...	66	0.560404	1.4888	0.00948767	0.132818	0.722	10440	tags=55%, list=19%, signal=67%
KEGG_PATHOGENIC_ESCHERICHIA_COLI_INFECTION	KEGG_PATHOGENIC_ESCHERICHIA_COLI_INFECTION	Details ...	56	0.559496	1.44079	0.0188324	0.168291	0.869	9121	tags=45%, list=16%, signal=53%
KEGG_PANCREATIC_CANCER	KEGG_PANCREATIC_CANCER	Details ...	69	0.53833	1.42438	0.0175439	0.172038	0.911	11426	tags=58%, list=21%, signal=73%
KEGG_NEUROTROPHIN_SIGNALING_PATHWAY	KEGG_NEUROTROPHIN_SIGNALING_PATHWAY	Details ...	125	0.486866	1.41008	0.00749064	0.174209	0.935	11536	tags=56%, list=21%, signal=70%
KEGG_RIG_I_LIKE_RECEPTOR_SIGNALING_PATHWAY	KEGG_RIG_I_LIKE_RECEPTOR_SIGNALING_PATHWAY	Details ...	68	0.528026	1.40392	0.0213592	0.176367	0.95	11048	tags=44%, list=20%, signal=55%
KEGG_GLYCOSAMINOGLYCAN_BIOSYNTHESIS_CHONDROITIN_SULFATE	KEGG_GLYCOSAMINOGLYCAN_BIOSYNTHESIS_CHONDROITIN_SULFATE	Details ...	22	0.658771	1.41249	0.0475248	0.179701	0.933	11362	tags=82%, list=20%, signal=103%
KEGG_UBIQUITIN_MEDIATED_PROTEOLYSIS	KEGG_UBIQUITIN_MEDIATED_PROTEOLYSIS	Details ...	130	0.489174	1.42483	0.00739372	0.181689	0.909	12608	tags=56%, list=23%, signal=72%
KEGG_T_CELL_RECEPTOR_SIGNALING_PATHWAY	KEGG_T_CELL_RECEPTOR_SIGNALING_PATHWAY		107	0.487287	1.38618	0.0107143	0.185714	0.974	11521	tags=47%, list=21%, signal=59%
KEGG_COLORECTAL_CANCER	KEGG_COLORECTAL_CANCER		62	0.523622	1.38962	0.0320151	0.189068	0.969	11521	tags=55%, list=21%, signal=69%
KEGG_LEISHMANIA_INFECTION	KEGG_LEISHMANIA_INFECTION		70	0.504463	1.36822	0.0308285	0.205564	0.985	2602	tags=21%, list=5%, signal=22%
KEGG_CHRONIC_MYELOID_LEUKEMIA	KEGG_CHRONIC_MYELOID_LEUKEMIA		73	0.508203	1.3625	0.0268714	0.206707	0.985	11936	tags=56%, list=21%, signal=71%
KEGG_MAPK_SIGNALING_PATHWAY	KEGG_MAPK_SIGNALING_PATHWAY		266	0.436279	1.355	0	0.210301	0.988	10440	tags=42%, list=19%, signal=52%
KEGG_FRUCTOSE_AND_MANNOSE_METABOLISM	KEGG_FRUCTOSE_AND_MANNOSE_METABOLISM		32	0.553333	1.2777	0.0949612	0.273087	1	3807	tags=31%, list=7%, signal=34%
KEGG_ALDOSTERONE_REGULATED_SODIUM_REABSORPTION	KEGG_ALDOSTERONE_REGULATED_SODIUM_REABSORPTION		42	0.51852	1.30269	0.0714286	0.273763	0.999	7734	tags=38%, list=14%, signal=44%
KEGG_HOMOLOGOUS_RECOMBINATION	KEGG_HOMOLOGOUS_RECOMBINATION		26	0.570744	1.27354	0.12426	0.273867	1	13954	tags=65%, list=25%, signal=87%
KEGG_VEGF_SIGNALING_PATHWAY	KEGG_VEGF_SIGNALING_PATHWAY		76	0.465253	1.26925	0.0690299	0.275098	1	10241	tags=43%, list=18%, signal=53%
KEGG_PURINE_METABOLISM	KEGG_PURINE_METABOLISM		153	0.445648	1.30548	0.0272727	0.277215	0.999	12268	tags=52%, list=22%, signal=66%
KEGG_PATHWAYS_IN_CANCER	KEGG_PATHWAYS_IN_CANCER		321	0.40819	1.29504	0.00684931	0.27928	1	11277	tags=44%, list=20%, signal=54%
KEGG_OOCYTE_MEIOSIS	KEGG_OOCYTE_MEIOSIS		111	0.448427	1.2779	0.0411985	0.280858	1	12154	tags=50%, list=22%, signal=64%
KEGG_CHEMOKINE_SIGNALING_PATHWAY	KEGG_CHEMOKINE_SIGNALING_PATHWAY		186	0.424231	1.28115	0.0373134	0.281442	1	10440	tags=44%, list=19%, signal=54%
KEGG_FC_GAMMA_R_MEDIATED_PHAGOCYTOSIS	KEGG_FC_GAMMA_R_MEDIATED_PHAGOCYTOSIS		93	0.466786	1.30777	0.0349265	0.283047	0.998	9789	tags=41%, list=18%, signal=49%
KEGG_ADHERENS_JUNCTION	KEGG_ADHERENS_JUNCTION		68	0.472404	1.25651	0.0902256	0.286455	1	11084	tags=43%, list=20%, signal=53%
KEGG_PROSTATE_CANCER	KEGG_PROSTATE_CANCER		89	0.455005	1.2595	0.06814	0.287216	1	11426	tags=56%, list=21%, signal=71%
KEGG_P53_SIGNALING_PATHWAY	KEGG_P53_SIGNALING_PATHWAY		65	0.497463	1.31007	0.0511364	0.287773	0.998	11175	tags=51%, list=20%, signal=63%
KEGG_ADIPOCYTOKINE_SIGNALING_PATHWAY	KEGG_ADIPOCYTOKINE_SIGNALING_PATHWAY		67	0.483248	1.28188	0.0708661	0.288893	1	8987	tags=40%, list=16%, signal=48%
KEGG_MTOR_SIGNALING_PATHWAY	KEGG_MTOR_SIGNALING_PATHWAY		51	0.48538	1.22724	0.112595	0.292938	1	12615	tags=59%, list=23%, signal=76%
KEGG_ERBB_SIGNALING_PATHWAY	KEGG_ERBB_SIGNALING_PATHWAY		86	0.448111	1.22363	0.0932836	0.294552	1	11426	tags=53%, list=21%, signal=67%
KEGG_THYROID_CANCER	KEGG_THYROID_CANCER		29	0.55186	1.28226	0.100935	0.297234	1	8169	tags=48%, list=15%, signal=57%
KEGG_PRION_DISEASES	KEGG_PRION_DISEASES		35	0.518073	1.22785	0.148148	0.297992	1	10838	tags=49%, list=19%, signal=60%
KEGG_ACUTE_MYELOID_LEUKEMIA	KEGG_ACUTE_MYELOID_LEUKEMIA		57	0.480089	1.24732	0.0970874	0.298342	1	11426	tags=56%, list=21%, signal=71%
KEGG_SMALL_CELL_LUNG_CANCER	KEGG_SMALL_CELL_LUNG_CANCER		84	0.447075	1.23333	0.0774908	0.299671	1	7813	tags=39%, list=14%, signal=46%
KEGG_NATURAL_KILLER_CELL_MEDIATED_CYTOTOXICITY	KEGG_NATURAL_KILLER_CELL_MEDIATED_CYTOTOXICITY		132	0.42881	1.24312	0.0652985	0.29989	1	10608	tags=41%, list=19%, signal=50%
KEGG_ENDOMETRIAL_CANCER	KEGG_ENDOMETRIAL_CANCER		52	0.483373	1.23906	0.113462	0.300878	1	11426	tags=54%, list=21%, signal=68%
KEGG_TYPE_II_DIABETES_MELLITUS	KEGG_TYPE_II_DIABETES_MELLITUS		47	0.490788	1.23596	0.10586	0.301005	1	9515	tags=49%, list=17%, signal=59%
KEGG_PROTEIN_EXPORT	KEGG_PROTEIN_EXPORT		23	0.57	1.22918	0.169291	0.302214	1	12420	tags=61%, list=22%, signal=78%
KEGG_RNA_DEGRADATION	KEGG_RNA_DEGRADATION		55	0.458328	1.19115	0.152174	0.325945	1	13938	tags=65%, list=25%, signal=87%
KEGG_FOCAL_ADHESION	KEGG_FOCAL_ADHESION		197	0.401478	1.20515	0.0709091	0.327571	1	10650	tags=40%, list=19%, signal=49%
KEGG_FC_EPSILON_RI_SIGNALING_PATHWAY	KEGG_FC_EPSILON_RI_SIGNALING_PATHWAY		79	0.437009	1.18487	0.149281	0.328353	1	10440	tags=43%, list=19%, signal=53%
KEGG_AMINO_SUGAR_AND_NUCLEOTIDE_SUGAR_METABOLISM	KEGG_AMINO_SUGAR_AND_NUCLEOTIDE_SUGAR_METABOLISM		42	0.486854	1.1914	0.166344	0.331547	1	9240	tags=43%, list=17%, signal=51%
KEGG_HYPERTROPHIC_CARDIOMYOPATHY_HCM	KEGG_HYPERTROPHIC_CARDIOMYOPATHY_HCM		83	0.432665	1.19685	0.108656	0.331837	1	8930	tags=36%, list=16%, signal=43%
KEGG_REGULATION_OF_ACTIN_CYTOSKELETON	KEGG_REGULATION_OF_ACTIN_CYTOSKELETON		212	0.388618	1.18518	0.0874126	0.333574	1	10650	tags=39%, list=19%, signal=48%
KEGG_DILATED_CARDIOMYOPATHY	KEGG_DILATED_CARDIOMYOPATHY		90	0.428202	1.19214	0.109312	0.336354	1	8930	tags=37%, list=16%, signal=44%
KEGG_GAP_JUNCTION	KEGG_GAP_JUNCTION		88	0.429769	1.19779	0.0914179	0.336698	1	10636	tags=47%, list=19%, signal=57%
KEGG_B_CELL_RECEPTOR_SIGNALING_PATHWAY	KEGG_B_CELL_RECEPTOR_SIGNALING_PATHWAY		75	0.436748	1.17079	0.13447	0.351737	1	11426	tags=44%, list=21%, signal=55%
KEGG_AMYOTROPHIC_LATERAL_SCLEROSIS_ALS	KEGG_AMYOTROPHIC_LATERAL_SCLEROSIS_ALS		53	0.450071	1.15806	0.204	0.373447	1	10241	tags=42%, list=18%, signal=51%
KEGG_CELL_CYCLE	KEGG_CELL_CYCLE		124	0.402541	1.15497	0.120527	0.373767	1	13887	tags=56%, list=25%, signal=75%
KEGG_CALCIUM_SIGNALING_PATHWAY	KEGG_CALCIUM_SIGNALING_PATHWAY		177	0.380321	1.14579	0.125704	0.388807	1	10405	tags=41%, list=19%, signal=50%
KEGG_TIGHT_JUNCTION	KEGG_TIGHT_JUNCTION		129	0.388497	1.13687	0.14808	0.391217	1	11521	tags=45%, list=21%, signal=57%
KEGG_EPITHELIAL_CELL_SIGNALING_IN_HELICOBACTER_PYLORI_INFECTION	KEGG_EPITHELIAL_CELL_SIGNALING_IN_HELICOBACTER_PYLORI_INFECTION		67	0.429434	1.14185	0.198058	0.391875	1	11080	tags=51%, list=20%, signal=63%
KEGG_GALACTOSE_METABOLISM	KEGG_GALACTOSE_METABOLISM		26	0.50286	1.13857	0.261759	0.393222	1	9333	tags=54%, list=17%, signal=65%
KEGG_PROGESTERONE_MEDIATED_OOCYTE_MATURATION	KEGG_PROGESTERONE_MEDIATED_OOCYTE_MATURATION		85	0.413863	1.12936	0.190299	0.402501	1	13880	tags=60%, list=25%, signal=80%
KEGG_LEUKOCYTE_TRANSENDOTHELIAL_MIGRATION	KEGG_LEUKOCYTE_TRANSENDOTHELIAL_MIGRATION		114	0.395578	1.11768	0.226519	0.418721	1	10650	tags=38%, list=19%, signal=47%
KEGG_BLADDER_CANCER	KEGG_BLADDER_CANCER		40	0.453257	1.11778	0.268102	0.424849	1	11936	tags=63%, list=21%, signal=79%
KEGG_GLIOMA	KEGG_GLIOMA		65	0.412723	1.10432	0.245779	0.439582	1	11936	tags=57%, list=21%, signal=72%
KEGG_INOSITOL_PHOSPHATE_METABOLISM	KEGG_INOSITOL_PHOSPHATE_METABOLISM		54	0.431519	1.10642	0.261297	0.440731	1	13063	tags=52%, list=23%, signal=68%
KEGG_NEUROACTIVE_LIGAND_RECEPTOR_INTERACTION	KEGG_NEUROACTIVE_LIGAND_RECEPTOR_INTERACTION		271	0.350097	1.09924	0.162988	0.44515	1	11912	tags=38%, list=21%, signal=48%
KEGG_DORSO_VENTRAL_AXIS_FORMATION	KEGG_DORSO_VENTRAL_AXIS_FORMATION		24	0.493628	1.08911	0.320911	0.45835	1	6718	tags=38%, list=12%, signal=43%
KEGG_INSULIN_SIGNALING_PATHWAY	KEGG_INSULIN_SIGNALING_PATHWAY		137	0.372198	1.09133	0.236059	0.45912	1	10529	tags=40%, list=19%, signal=49%
KEGG_ECM_RECEPTOR_INTERACTION	KEGG_ECM_RECEPTOR_INTERACTION		84	0.391672	1.08452	0.265799	0.463038	1	6470	tags=29%, list=12%, signal=32%
KEGG_MISMATCH_REPAIR	KEGG_MISMATCH_REPAIR		23	0.490817	1.08142	0.320988	0.464647	1	14591	tags=70%, list=26%, signal=94%
KEGG_NUCLEOTIDE_EXCISION_REPAIR	KEGG_NUCLEOTIDE_EXCISION_REPAIR		44	0.429017	1.07672	0.302846	0.464673	1	14600	tags=61%, list=26%, signal=83%
KEGG_RENIN_ANGIOTENSIN_SYSTEM	KEGG_RENIN_ANGIOTENSIN_SYSTEM		17	0.533187	1.07753	0.34717	0.468544	1	6756	tags=53%, list=12%, signal=60%
KEGG_VIBRIO_CHOLERAE_INFECTION	KEGG_VIBRIO_CHOLERAE_INFECTION		53	0.416629	1.07018	0.317857	0.46925	1	8502	tags=34%, list=15%, signal=40%
KEGG_WNT_SIGNALING_PATHWAY	KEGG_WNT_SIGNALING_PATHWAY		150	0.364908	1.07127	0.262385	0.473002	1	10405	tags=35%, list=19%, signal=43%
KEGG_PHOSPHATIDYLINOSITOL_SIGNALING_SYSTEM	KEGG_PHOSPHATIDYLINOSITOL_SIGNALING_SYSTEM		76	0.384858	1.06301	0.298893	0.475605	1	9515	tags=39%, list=17%, signal=48%
KEGG_COMPLEMENT_AND_COAGULATION_CASCADES	KEGG_COMPLEMENT_AND_COAGULATION_CASCADES		69	0.399099	1.0651	0.318761	0.47582	1	8102	tags=29%, list=15%, signal=34%
KEGG_GNRH_SIGNALING_PATHWAY	KEGG_GNRH_SIGNALING_PATHWAY		101	0.374998	1.05926	0.320755	0.479261	1	10440	tags=43%, list=19%, signal=52%
KEGG_GLYOXYLATE_AND_DICARBOXYLATE_METABOLISM	KEGG_GLYOXYLATE_AND_DICARBOXYLATE_METABOLISM		16	0.519066	1.03513	0.393536	0.536473	1	11285	tags=50%, list=20%, signal=63%
KEGG_PPAR_SIGNALING_PATHWAY	KEGG_PPAR_SIGNALING_PATHWAY		69	0.383866	1.02536	0.369963	0.556461	1	7599	tags=29%, list=14%, signal=34%
KEGG_GLYCEROLIPID_METABOLISM	KEGG_GLYCEROLIPID_METABOLISM		43	0.409789	1.01859	0.394213	0.561681	1	8890	tags=33%, list=16%, signal=39%
KEGG_NON_SMALL_CELL_LUNG_CANCER	KEGG_NON_SMALL_CELL_LUNG_CANCER		54	0.395265	1.02019	0.433028	0.56425	1	11426	tags=52%, list=21%, signal=65%
KEGG_MELANOMA	KEGG_MELANOMA		71	0.375576	1.01277	0.403377	0.564433	1	11426	tags=45%, list=21%, signal=57%
KEGG_BASAL_TRANSCRIPTION_FACTORS	KEGG_BASAL_TRANSCRIPTION_FACTORS		35	0.422127	1.01509	0.409259	0.564473	1	14411	tags=51%, list=26%, signal=69%
KEGG_DNA_REPLICATION	KEGG_DNA_REPLICATION		36	0.41742	1.0037	0.414591	0.56879	1	14600	tags=64%, list=26%, signal=87%
KEGG_HUNTINGTONS_DISEASE	KEGG_HUNTINGTONS_DISEASE		166	0.338466	1.00836	0.419414	0.56956	1	13982	tags=46%, list=25%, signal=62%
KEGG_SNARE_INTERACTIONS_IN_VESICULAR_TRANSPORT	KEGG_SNARE_INTERACTIONS_IN_VESICULAR_TRANSPORT		38	0.409599	1.00466	0.438938	0.572756	1	11361	tags=45%, list=20%, signal=56%
KEGG_GRAFT_VERSUS_HOST_DISEASE	KEGG_GRAFT_VERSUS_HOST_DISEASE		37	0.41257	0.994272	0.451866	0.588102	1	7219	tags=32%, list=13%, signal=37%
KEGG_ENDOCYTOSIS	KEGG_ENDOCYTOSIS		178	0.330344	0.989988	0.467354	0.593243	1	11388	tags=43%, list=20%, signal=54%
KEGG_DRUG_METABOLISM_OTHER_ENZYMES	KEGG_DRUG_METABOLISM_OTHER_ENZYMES		51	0.381327	0.969075	0.509259	0.643926	1	5914	tags=27%, list=11%, signal=31%
KEGG_VASOPRESSIN_REGULATED_WATER_REABSORPTION	KEGG_VASOPRESSIN_REGULATED_WATER_REABSORPTION		44	0.370667	0.925754	0.607143	0.763503	1	12529	tags=48%, list=22%, signal=62%
KEGG_LONG_TERM_POTENTIATION	KEGG_LONG_TERM_POTENTIATION		70	0.34054	0.922678	0.603383	0.765087	1	10831	tags=41%, list=19%, signal=51%
KEGG_LONG_TERM_DEPRESSION	KEGG_LONG_TERM_DEPRESSION		68	0.338863	0.912087	0.640232	0.787357	1	10405	tags=41%, list=19%, signal=51%
KEGG_GLYCOLYSIS_GLUCONEOGENESIS	KEGG_GLYCOLYSIS_GLUCONEOGENESIS		62	0.340503	0.891333	0.669643	0.84152	1	8890	tags=24%, list=16%, signal=29%
KEGG_ARRHYTHMOGENIC_RIGHT_VENTRICULAR_CARDIOMYOPATHY_ARVC	KEGG_ARRHYTHMOGENIC_RIGHT_VENTRICULAR_CARDIOMYOPATHY_ARVC		74	0.323679	0.881101	0.730693	0.863206	1	8930	tags=28%, list=16%, signal=34%
KEGG_REGULATION_OF_AUTOPHAGY	KEGG_REGULATION_OF_AUTOPHAGY		34	0.354803	0.841254	0.758559	0.965349	1	10535	tags=35%, list=19%, signal=43%
KEGG_GLYCOSPHINGOLIPID_BIOSYNTHESIS_LACTO_AND_NEOLACTO_SERIES	KEGG_GLYCOSPHINGOLIPID_BIOSYNTHESIS_LACTO_AND_NEOLACTO_SERIES		25	0.337187	0.757714	0.876686	0.985664	1	3393	tags=16%, list=6%, signal=17%
KEGG_ARGININE_AND_PROLINE_METABOLISM	KEGG_ARGININE_AND_PROLINE_METABOLISM		52	0.313313	0.800781	0.867173	0.988071	1	4479	tags=25%, list=8%, signal=27%
KEGG_ONE_CARBON_POOL_BY_FOLATE	KEGG_ONE_CARBON_POOL_BY_FOLATE		17	0.329107	0.683387	0.941288	0.988152	1	8044	tags=29%, list=14%, signal=34%
KEGG_PENTOSE_PHOSPHATE_PATHWAY	KEGG_PENTOSE_PHOSPHATE_PATHWAY		26	0.330897	0.744568	0.93254	0.989256	1	8477	tags=27%, list=15%, signal=32%
KEGG_MATURITY_ONSET_DIABETES_OF_THE_YOUNG	KEGG_MATURITY_ONSET_DIABETES_OF_THE_YOUNG		25	0.341474	0.762546	0.868952	0.989586	1	4955	tags=20%, list=9%, signal=22%
KEGG_GLYCEROPHOSPHOLIPID_METABOLISM	KEGG_GLYCEROPHOSPHOLIPID_METABOLISM		72	0.29815	0.804767	0.909263	0.990312	1	9791	tags=31%, list=18%, signal=37%
KEGG_AMINOACYL_TRNA_BIOSYNTHESIS	KEGG_AMINOACYL_TRNA_BIOSYNTHESIS		22	0.327868	0.701111	0.908382	0.990398	1	8871	tags=32%, list=16%, signal=38%
KEGG_VIRAL_MYOCARDITIS	KEGG_VIRAL_MYOCARDITIS		68	0.283515	0.767697	0.970986	0.992482	1	8502	tags=25%, list=15%, signal=29%
KEGG_TYPE_I_DIABETES_MELLITUS	KEGG_TYPE_I_DIABETES_MELLITUS		41	0.313365	0.771447	0.880952	0.996641	1	4655	tags=20%, list=8%, signal=21%
KEGG_PRIMARY_BILE_ACID_BIOSYNTHESIS	KEGG_PRIMARY_BILE_ACID_BIOSYNTHESIS		16	0.353553	0.70331	0.896811	0.998152	1	7151	tags=31%, list=13%, signal=36%
KEGG_TASTE_TRANSDUCTION	KEGG_TASTE_TRANSDUCTION		51	0.321713	0.814829	0.831793	0.998595	1	6638	tags=24%, list=12%, signal=27%
KEGG_ANTIGEN_PROCESSING_AND_PRESENTATION	KEGG_ANTIGEN_PROCESSING_AND_PRESENTATION		81	0.294229	0.805152	0.942593	0.999121	1	11794	tags=36%, list=21%, signal=45%
KEGG_NOTCH_SIGNALING_PATHWAY	KEGG_NOTCH_SIGNALING_PATHWAY		47	0.329522	0.818847	0.819578	0.999775	1	7696	tags=26%, list=14%, signal=30%
KEGG_GLYCOSAMINOGLYCAN_DEGRADATION	KEGG_GLYCOSAMINOGLYCAN_DEGRADATION		21	0.334484	0.717467	0.904412	0.999996	1	5065	tags=24%, list=9%, signal=26%
KEGG_GLYCOSAMINOGLYCAN_BIOSYNTHESIS_HEPARAN_SULFATE	KEGG_GLYCOSAMINOGLYCAN_BIOSYNTHESIS_HEPARAN_SULFATE		26	0.358473	0.805298	0.765363	1	1	10674	tags=54%, list=19%, signal=67%
KEGG_BASE_EXCISION_REPAIR	KEGG_BASE_EXCISION_REPAIR		34	0.325496	0.78702	0.887619	1	1	12484	tags=44%, list=22%, signal=57%
KEGG_GLUTATHIONE_METABOLISM	KEGG_GLUTATHIONE_METABOLISM		50	0.302059	0.772947	0.934087	1	1	6678	tags=20%, list=12%, signal=23%
KEGG_PARKINSONS_DISEASE	KEGG_PARKINSONS_DISEASE		112	0.286091	0.82183	0.947917	1	1	14120	tags=41%, list=25%, signal=55%
KEGG_CARDIAC_MUSCLE_CONTRACTION	KEGG_CARDIAC_MUSCLE_CONTRACTION		77	0.284003	0.778318	0.967742	1	1	9618	tags=21%, list=17%, signal=25%

## Sheet: 4_2
Tenascin C as a Novel Zinc Finger Protein 750 Target Regulating the Immunogenicity via DNA Damage in Lung Squamous Cell Carcinoma
Supplementary Table 4_2. GSEA results of ZNF750-VEC (REACTOME pathway)
NAME	GS<br> follow link to MSigDB	GS DETAILS	SIZE	ES	NES	NOM p-val	FDR q-val	FWER p-val	RANK AT MAX	LEADING EDGE
REACTOME_OLFACTORY_SIGNALING_PATHWAY	REACTOME_OLFACTORY_SIGNALING_PATHWAY	Details ...	394	0.653457	2.1076	0	0	0	8309	tags=29%, list=15%, signal=34%
REACTOME_RRNA_PROCESSING	REACTOME_RRNA_PROCESSING	Details ...	195	0.642425	1.94483	0	0.00467131	0.009	13002	tags=67%, list=23%, signal=87%
REACTOME_RRNA_MODIFICATION_IN_THE_NUCLEUS_AND_CYTOSOL	REACTOME_RRNA_MODIFICATION_IN_THE_NUCLEUS_AND_CYTOSOL	Details ...	55	0.741672	1.92273	0	0.00505802	0.013	12197	tags=78%, list=22%, signal=100%
REACTOME_TRANSLATION	REACTOME_TRANSLATION	Details ...	274	0.61957	1.95226	0	0.00700697	0.009	14215	tags=73%, list=26%, signal=98%
REACTOME_SEPARATION_OF_SISTER_CHROMATIDS	REACTOME_SEPARATION_OF_SISTER_CHROMATIDS	Details ...	183	0.622078	1.8822	0	0.00831601	0.032	12605	tags=63%, list=23%, signal=81%
REACTOME_MITOCHONDRIAL_TRANSLATION	REACTOME_MITOCHONDRIAL_TRANSLATION	Details ...	94	0.681265	1.89937	0	0.00871208	0.028	14371	tags=87%, list=26%, signal=117%
REACTOME_EUKARYOTIC_TRANSLATION_INITIATION	REACTOME_EUKARYOTIC_TRANSLATION_INITIATION	Details ...	120	0.642095	1.85337	0	0.0108623	0.056	13822	tags=71%, list=25%, signal=94%
REACTOME_ACTIVATION_OF_THE_MRNA_UPON_BINDING_OF_THE_CAP_BINDING_COMPLEX_AND_EIFS_AND_SUBSEQUENT_BINDING_TO_43S	REACTOME_ACTIVATION_OF_THE_MRNA_UPON_BINDING_OF_THE_CAP_BINDING_COMPLEX_AND_EIFS_AND_SUBSEQUENT_BINDING_TO_43S	Details ...	60	0.712703	1.86686	0	0.0108946	0.049	14136	tags=82%, list=25%, signal=109%
REACTOME_MITOTIC_METAPHASE_AND_ANAPHASE	REACTOME_MITOTIC_METAPHASE_AND_ANAPHASE	Details ...	227	0.59378	1.80426	0	0.0211986	0.133	12851	tags=61%, list=23%, signal=79%
REACTOME_MITOTIC_SPINDLE_CHECKPOINT	REACTOME_MITOTIC_SPINDLE_CHECKPOINT	Details ...	106	0.627708	1.79949	0	0.0217911	0.149	12556	tags=61%, list=23%, signal=79%
REACTOME_REGULATION_OF_MRNA_STABILITY_BY_PROTEINS_THAT_BIND_AU_RICH_ELEMENTS	REACTOME_REGULATION_OF_MRNA_STABILITY_BY_PROTEINS_THAT_BIND_AU_RICH_ELEMENTS	Details ...	86	0.651405	1.80488	0	0.022526	0.127	13212	tags=76%, list=24%, signal=99%
REACTOME_RESOLUTION_OF_SISTER_CHROMATID_COHESION	REACTOME_RESOLUTION_OF_SISTER_CHROMATID_COHESION	Details ...	119	0.624508	1.78954	0	0.024507	0.173	12585	tags=63%, list=23%, signal=81%
REACTOME_KERATINIZATION	REACTOME_KERATINIZATION	Details ...	216	0.575823	1.75911	0	0.034963	0.272	5992	tags=31%, list=11%, signal=34%
REACTOME_MRNA_SPLICING	REACTOME_MRNA_SPLICING	Details ...	184	0.584415	1.76011	0	0.0370543	0.268	14100	tags=73%, list=25%, signal=97%
REACTOME_DOWNSTREAM_SIGNALING_EVENTS_OF_B_CELL_RECEPTOR_BCR	REACTOME_DOWNSTREAM_SIGNALING_EVENTS_OF_B_CELL_RECEPTOR_BCR		80	0.634963	1.72939	0	0.0382039	0.398	13212	tags=74%, list=24%, signal=97%
REACTOME_HIV_TRANSCRIPTION_ELONGATION	REACTOME_HIV_TRANSCRIPTION_ELONGATION	Details ...	39	0.708561	1.72956	0	0.039956	0.398	13970	tags=82%, list=25%, signal=109%
REACTOME_INTERLEUKIN_10_SIGNALING	REACTOME_INTERLEUKIN_10_SIGNALING	Details ...	45	0.689698	1.74606	0.00195312	0.0401125	0.319	5085	tags=53%, list=9%, signal=59%
REACTOME_FORMATION_OF_RNA_POL_II_ELONGATION_COMPLEX	REACTOME_FORMATION_OF_RNA_POL_II_ELONGATION_COMPLEX	Details ...	54	0.682886	1.7416	0	0.0404272	0.339	13970	tags=80%, list=25%, signal=106%
REACTOME_THE_ROLE_OF_GTSE1_IN_G2_M_PROGRESSION_AFTER_G2_CHECKPOINT	REACTOME_THE_ROLE_OF_GTSE1_IN_G2_M_PROGRESSION_AFTER_G2_CHECKPOINT		77	0.645624	1.72233	0	0.040627	0.433	13434	tags=75%, list=24%, signal=99%
REACTOME_INTERLEUKIN_1_FAMILY_SIGNALING	REACTOME_INTERLEUKIN_1_FAMILY_SIGNALING	Details ...	138	0.593612	1.73479	0	0.040846	0.376	11982	tags=60%, list=21%, signal=76%
REACTOME_DECTIN_1_MEDIATED_NONCANONICAL_NF_KB_SIGNALING	REACTOME_DECTIN_1_MEDIATED_NONCANONICAL_NF_KB_SIGNALING	Details ...	61	0.665855	1.73061	0.0018797	0.0412327	0.39	13212	tags=79%, list=24%, signal=103%
REACTOME_RHO_GTPASES_ACTIVATE_FORMINS	REACTOME_RHO_GTPASES_ACTIVATE_FORMINS	Details ...	133	0.592117	1.73638	0	0.0412624	0.361	12556	tags=62%, list=23%, signal=80%
REACTOME_TRANSCRIPTION_OF_THE_HIV_GENOME	REACTOME_TRANSCRIPTION_OF_THE_HIV_GENOME		66	0.637551	1.69736	0	0.0429429	0.551	14411	tags=74%, list=26%, signal=100%
REACTOME_CELLULAR_RESPONSE_TO_HYPOXIA	REACTOME_CELLULAR_RESPONSE_TO_HYPOXIA		72	0.626173	1.69749	0	0.0443146	0.551	13445	tags=69%, list=24%, signal=91%
REACTOME_M_PHASE	REACTOME_M_PHASE		343	0.537523	1.71233	0	0.0447083	0.48	12851	tags=59%, list=23%, signal=76%
REACTOME_ER_TO_GOLGI_ANTEROGRADE_TRANSPORT	REACTOME_ER_TO_GOLGI_ANTEROGRADE_TRANSPORT		154	0.574039	1.7094	0	0.0447249	0.495	10728	tags=57%, list=19%, signal=71%
REACTOME_CELL_CYCLE_CHECKPOINTS	REACTOME_CELL_CYCLE_CHECKPOINTS		247	0.549137	1.69842	0	0.0454536	0.549	12660	tags=58%, list=23%, signal=75%
REACTOME_AUF1_HNRNP_D0_BINDS_AND_DESTABILIZES_MRNA	REACTOME_AUF1_HNRNP_D0_BINDS_AND_DESTABILIZES_MRNA		54	0.661222	1.70547	0	0.0459932	0.517	13212	tags=76%, list=24%, signal=99%
REACTOME_INTERLEUKIN_1_SIGNALING	REACTOME_INTERLEUKIN_1_SIGNALING		101	0.602024	1.68905	0	0.0463258	0.601	11982	tags=63%, list=21%, signal=81%
REACTOME_MITOTIC_G2_G2_M_PHASES	REACTOME_MITOTIC_G2_G2_M_PHASES		196	0.554133	1.69057	0	0.0463324	0.589	12058	tags=57%, list=22%, signal=72%
REACTOME_SRP_DEPENDENT_COTRANSLATIONAL_PROTEIN_TARGETING_TO_MEMBRANE	REACTOME_SRP_DEPENDENT_COTRANSLATIONAL_PROTEIN_TARGETING_TO_MEMBRANE		112	0.599173	1.69884	0	0.0467344	0.547	14136	tags=65%, list=25%, signal=87%
REACTOME_PROCESSING_OF_CAPPED_INTRON_CONTAINING_PRE_MRNA	REACTOME_PROCESSING_OF_CAPPED_INTRON_CONTAINING_PRE_MRNA		236	0.547171	1.68382	0	0.0467449	0.627	14669	tags=73%, list=26%, signal=98%
REACTOME_INFLUENZA_INFECTION	REACTOME_INFLUENZA_INFECTION		155	0.564243	1.67585	0	0.0475001	0.67	14202	tags=66%, list=25%, signal=88%
REACTOME_APC_C_MEDIATED_DEGRADATION_OF_CELL_CYCLE_PROTEINS	REACTOME_APC_C_MEDIATED_DEGRADATION_OF_CELL_CYCLE_PROTEINS		87	0.604188	1.68074	0	0.0480275	0.65	14281	tags=75%, list=26%, signal=100%
REACTOME_NEGATIVE_REGULATION_OF_NOTCH4_SIGNALING	REACTOME_NEGATIVE_REGULATION_OF_NOTCH4_SIGNALING		53	0.653311	1.68394	0.00195695	0.0481143	0.627	13445	tags=83%, list=24%, signal=109%
REACTOME_RESPONSE_OF_EIF2AK4_GCN2_TO_AMINO_ACID_DEFICIENCY	REACTOME_RESPONSE_OF_EIF2AK4_GCN2_TO_AMINO_ACID_DEFICIENCY		101	0.59019	1.67908	0	0.0481962	0.658	14136	tags=68%, list=25%, signal=91%
REACTOME_NONSENSE_MEDIATED_DECAY_NMD	REACTOME_NONSENSE_MEDIATED_DECAY_NMD		116	0.594132	1.69896	0	0.0483508	0.546	14136	tags=69%, list=25%, signal=92%
REACTOME_RNA_POLYMERASE_III_TRANSCRIPTION_INITIATION_FROM_TYPE_3_PROMOTER	REACTOME_RNA_POLYMERASE_III_TRANSCRIPTION_INITIATION_FROM_TYPE_3_PROMOTER		28	0.726639	1.67615	0.00559702	0.0487018	0.67	10989	tags=64%, list=20%, signal=80%
REACTOME_INTERLEUKIN_4_AND_INTERLEUKIN_13_SIGNALING	REACTOME_INTERLEUKIN_4_AND_INTERLEUKIN_13_SIGNALING		110	0.588666	1.66518	0.00190476	0.0488213	0.726	10182	tags=53%, list=18%, signal=64%
REACTOME_RAF_INDEPENDENT_MAPK1_3_ACTIVATION	REACTOME_RAF_INDEPENDENT_MAPK1_3_ACTIVATION		23	0.759726	1.66866	0.00195695	0.0492015	0.708	2282	tags=43%, list=4%, signal=45%
REACTOME_RNA_POLYMERASE_II_TRANSCRIBES_SNRNA_GENES	REACTOME_RNA_POLYMERASE_II_TRANSCRIBES_SNRNA_GENES		75	0.614802	1.66634	0	0.0493184	0.72	12706	tags=63%, list=23%, signal=81%
REACTOME_MITOTIC_PROMETAPHASE	REACTOME_MITOTIC_PROMETAPHASE		194	0.551866	1.66873	0	0.0503908	0.707	12585	tags=57%, list=23%, signal=73%
REACTOME_BETA_DEFENSINS	REACTOME_BETA_DEFENSINS		39	0.693828	1.66988	0	0.0507233	0.702	5952	tags=18%, list=11%, signal=20%
REACTOME_REGULATION_OF_RUNX3_EXPRESSION_AND_ACTIVITY	REACTOME_REGULATION_OF_RUNX3_EXPRESSION_AND_ACTIVITY		54	0.650004	1.64987	0.00407332	0.0515674	0.801	13212	tags=80%, list=24%, signal=104%
REACTOME_HIV_INFECTION	REACTOME_HIV_INFECTION		224	0.537782	1.64993	0	0.052588	0.801	13212	tags=61%, list=24%, signal=79%
REACTOME_REGULATION_OF_RAS_BY_GAPS	REACTOME_REGULATION_OF_RAS_BY_GAPS		67	0.628264	1.65775	0	0.0527754	0.758	13445	tags=76%, list=24%, signal=100%
REACTOME_HIV_ELONGATION_ARREST_AND_RECOVERY	REACTOME_HIV_ELONGATION_ARREST_AND_RECOVERY		29	0.727296	1.64614	0.0037594	0.053059	0.819	12169	tags=79%, list=22%, signal=101%
REACTOME_REGULATION_OF_HMOX1_EXPRESSION_AND_ACTIVITY	REACTOME_REGULATION_OF_HMOX1_EXPRESSION_AND_ACTIVITY		64	0.627808	1.65068	0	0.0532639	0.799	13445	tags=77%, list=24%, signal=101%
REACTOME_CYTOPROTECTION_BY_HMOX1	REACTOME_CYTOPROTECTION_BY_HMOX1		123	0.566005	1.6519	0	0.0534717	0.792	13212	tags=62%, list=24%, signal=81%
REACTOME_FORMATION_OF_THE_EARLY_ELONGATION_COMPLEX	REACTOME_FORMATION_OF_THE_EARLY_ELONGATION_COMPLEX		33	0.698729	1.65323	0.00568182	0.053681	0.786	12075	tags=70%, list=22%, signal=89%
REACTOME_APC_C_CDH1_MEDIATED_DEGRADATION_OF_CDC20_AND_OTHER_APC_C_CDH1_TARGETED_PROTEINS_IN_LATE_MITOSIS_EARLY_G1	REACTOME_APC_C_CDH1_MEDIATED_DEGRADATION_OF_CDC20_AND_OTHER_APC_C_CDH1_TARGETED_PROTEINS_IN_LATE_MITOSIS_EARLY_G1		73	0.619566	1.65473	0	0.0537019	0.778	13755	tags=74%, list=25%, signal=98%
REACTOME_COPI_MEDIATED_ANTEROGRADE_TRANSPORT	REACTOME_COPI_MEDIATED_ANTEROGRADE_TRANSPORT		101	0.591839	1.64324	0	0.0541312	0.829	10728	tags=56%, list=19%, signal=70%
REACTOME_DEGRADATION_OF_GLI1_BY_THE_PROTEASOME	REACTOME_DEGRADATION_OF_GLI1_BY_THE_PROTEASOME		59	0.634681	1.64002	0.00181818	0.0545753	0.843	13445	tags=76%, list=24%, signal=100%
REACTOME_NUCLEOTIDE_BINDING_DOMAIN_LEUCINE_RICH_REPEAT_CONTAINING_RECEPTOR_NLR_SIGNALING_PATHWAYS	REACTOME_NUCLEOTIDE_BINDING_DOMAIN_LEUCINE_RICH_REPEAT_CONTAINING_RECEPTOR_NLR_SIGNALING_PATHWAYS		56	0.632398	1.64094	0.00383142	0.054986	0.841	11997	tags=68%, list=22%, signal=86%
REACTOME_AGGREPHAGY	REACTOME_AGGREPHAGY		42	0.663419	1.63368	0.00375235	0.0581983	0.866	13434	tags=67%, list=24%, signal=88%
REACTOME_GAP_JUNCTION_TRAFFICKING_AND_REGULATION	REACTOME_GAP_JUNCTION_TRAFFICKING_AND_REGULATION		50	0.637357	1.62187	0.00182815	0.0636428	0.905	9226	tags=50%, list=17%, signal=60%
REACTOME_RUNX1_REGULATES_TRANSCRIPTION_OF_GENES_INVOLVED_IN_DIFFERENTIATION_OF_HSCS	REACTOME_RUNX1_REGULATES_TRANSCRIPTION_OF_GENES_INVOLVED_IN_DIFFERENTIATION_OF_HSCS		69	0.601867	1.61949	0	0.0642436	0.913	13212	tags=68%, list=24%, signal=89%
REACTOME_SIGNALING_BY_INTERLEUKINS	REACTOME_SIGNALING_BY_INTERLEUKINS		447	0.498396	1.62198	0	0.0646866	0.904	10547	tags=46%, list=19%, signal=57%
REACTOME_HIV_LIFE_CYCLE	REACTOME_HIV_LIFE_CYCLE		143	0.559086	1.62254	0	0.0653831	0.9	12831	tags=59%, list=23%, signal=76%
REACTOME_CELL_CYCLE_MITOTIC	REACTOME_CELL_CYCLE_MITOTIC		487	0.497181	1.62306	0	0.0661317	0.898	12851	tags=56%, list=23%, signal=72%
REACTOME_EUKARYOTIC_TRANSLATION_ELONGATION	REACTOME_EUKARYOTIC_TRANSLATION_ELONGATION		94	0.575394	1.60267	0	0.0774095	0.949	14136	tags=67%, list=25%, signal=90%
REACTOME_ABORTIVE_ELONGATION_OF_HIV_1_TRANSCRIPT_IN_THE_ABSENCE_OF_TAT	REACTOME_ABORTIVE_ELONGATION_OF_HIV_1_TRANSCRIPT_IN_THE_ABSENCE_OF_TAT		23	0.730745	1.59919	0.00584795	0.080127	0.962	11994	tags=78%, list=22%, signal=100%
REACTOME_CLEC7A_DECTIN_1_SIGNALING	REACTOME_CLEC7A_DECTIN_1_SIGNALING		99	0.570649	1.59741	0	0.0804596	0.962	13212	tags=70%, list=24%, signal=91%
REACTOME_TRANSCRIPTION_COUPLED_NUCLEOTIDE_EXCISION_REPAIR_TC_NER	REACTOME_TRANSCRIPTION_COUPLED_NUCLEOTIDE_EXCISION_REPAIR_TC_NER		78	0.579747	1.59113	0.00391389	0.0852227	0.969	14134	tags=74%, list=25%, signal=99%
REACTOME_REGULATED_NECROSIS	REACTOME_REGULATED_NECROSIS		55	0.612669	1.58706	0.00382409	0.0867915	0.973	12215	tags=62%, list=22%, signal=79%
REACTOME_C_TYPE_LECTIN_RECEPTORS_CLRS	REACTOME_C_TYPE_LECTIN_RECEPTORS_CLRS		139	0.536524	1.58516	0	0.0872414	0.975	13212	tags=63%, list=24%, signal=82%
REACTOME_SCF_SKP2_MEDIATED_DEGRADATION_OF_P27_P21	REACTOME_SCF_SKP2_MEDIATED_DEGRADATION_OF_P27_P21		59	0.614136	1.5872	0.00578035	0.0879567	0.973	13212	tags=81%, list=24%, signal=107%
REACTOME_METABOLISM_OF_POLYAMINES	REACTOME_METABOLISM_OF_POLYAMINES		57	0.606373	1.58245	0.00371747	0.0883129	0.979	12999	tags=70%, list=23%, signal=91%
REACTOME_PROGRAMMED_CELL_DEATH	REACTOME_PROGRAMMED_CELL_DEATH		198	0.515442	1.57872	0	0.0907083	0.98	13212	tags=61%, list=24%, signal=80%
REACTOME_HIV_TRANSCRIPTION_INITIATION	REACTOME_HIV_TRANSCRIPTION_INITIATION		47	0.626557	1.56868	0.0150094	0.0943053	0.989	14411	tags=74%, list=26%, signal=100%
REACTOME_HSP90_CHAPERONE_CYCLE_FOR_STEROID_HORMONE_RECEPTORS_SHR	REACTOME_HSP90_CHAPERONE_CYCLE_FOR_STEROID_HORMONE_RECEPTORS_SHR		56	0.611376	1.57063	0.00383142	0.094783	0.987	11177	tags=55%, list=20%, signal=69%
REACTOME_PURINERGIC_SIGNALING_IN_LEISHMANIASIS_INFECTION	REACTOME_PURINERGIC_SIGNALING_IN_LEISHMANIASIS_INFECTION		26	0.698796	1.56886	0.0299065	0.0953889	0.989	11226	tags=69%, list=20%, signal=87%
REACTOME_MRNA_CAPPING	REACTOME_MRNA_CAPPING		29	0.677536	1.57098	0.0137525	0.0957676	0.987	14376	tags=76%, list=26%, signal=102%
REACTOME_RNA_POLYMERASE_III_CHAIN_ELONGATION	REACTOME_RNA_POLYMERASE_III_CHAIN_ELONGATION		18	0.75525	1.5716	0.0191205	0.0964649	0.987	10800	tags=67%, list=19%, signal=83%
REACTOME_FORMATION_OF_THE_CORNIFIED_ENVELOPE	REACTOME_FORMATION_OF_THE_CORNIFIED_ENVELOPE		128	0.535388	1.56021	0	0.0997964	0.994	4962	tags=33%, list=9%, signal=36%
REACTOME_DEGRADATION_OF_AXIN	REACTOME_DEGRADATION_OF_AXIN		54	0.603701	1.56117	0.00188324	0.100143	0.994	13212	tags=74%, list=24%, signal=97%
REACTOME_FORMATION_OF_TC_NER_PRE_INCISION_COMPLEX	REACTOME_FORMATION_OF_TC_NER_PRE_INCISION_COMPLEX		53	0.611324	1.56122	0.00394477	0.101478	0.994	14134	tags=79%, list=25%, signal=106%
REACTOME_TICAM1_RIP1_MEDIATED_IKK_COMPLEX_RECRUITMENT	REACTOME_TICAM1_RIP1_MEDIATED_IKK_COMPLEX_RECRUITMENT		19	0.74269	1.55619	0.0217822	0.102361	0.994	14103	tags=95%, list=25%, signal=127%
REACTOME_INTERLEUKIN_12_SIGNALING	REACTOME_INTERLEUKIN_12_SIGNALING		47	0.609247	1.54856	0.00779727	0.106515	0.995	3891	tags=32%, list=7%, signal=34%
REACTOME_DEFECTIVE_CFTR_CAUSES_CYSTIC_FIBROSIS	REACTOME_DEFECTIVE_CFTR_CAUSES_CYSTIC_FIBROSIS		60	0.589258	1.54594	0.00931099	0.106608	0.996	13360	tags=73%, list=24%, signal=96%
REACTOME_HOST_INTERACTIONS_OF_HIV_FACTORS	REACTOME_HOST_INTERACTIONS_OF_HIV_FACTORS		126	0.536712	1.54913	0	0.107203	0.995	13212	tags=63%, list=24%, signal=83%
REACTOME_CELLULAR_RESPONSE_TO_CHEMICAL_STRESS	REACTOME_CELLULAR_RESPONSE_TO_CHEMICAL_STRESS		158	0.522562	1.54613	0	0.107626	0.996	13212	tags=57%, list=24%, signal=74%
REACTOME_NEGATIVE_REGULATION_OF_MAPK_PATHWAY	REACTOME_NEGATIVE_REGULATION_OF_MAPK_PATHWAY		43	0.62187	1.54927	0.00582524	0.108482	0.995	11946	tags=65%, list=21%, signal=83%
REACTOME_TRNA_PROCESSING	REACTOME_TRNA_PROCESSING		104	0.545755	1.53965	0.00189394	0.111705	0.998	11476	tags=57%, list=21%, signal=71%
REACTOME_TRANSPORT_OF_MATURE_MRNAS_DERIVED_FROM_INTRONLESS_TRANSCRIPTS	REACTOME_TRANSPORT_OF_MATURE_MRNAS_DERIVED_FROM_INTRONLESS_TRANSCRIPTS		41	0.634272	1.54066	0.00723327	0.111736	0.998	10679	tags=59%, list=19%, signal=72%
REACTOME_COPII_MEDIATED_VESICLE_TRANSPORT	REACTOME_COPII_MEDIATED_VESICLE_TRANSPORT		68	0.581013	1.53459	0.00557621	0.116286	0.999	10699	tags=59%, list=19%, signal=73%
REACTOME_THE_NLRP3_INFLAMMASOME	REACTOME_THE_NLRP3_INFLAMMASOME		16	0.764324	1.53243	0.0203252	0.117611	0.999	11226	tags=88%, list=20%, signal=110%
REACTOME_NUCLEOTIDE_EXCISION_REPAIR	REACTOME_NUCLEOTIDE_EXCISION_REPAIR		110	0.542181	1.51911	0.00380952	0.120112	1	14134	tags=68%, list=25%, signal=91%
REACTOME_TRANSCRIPTIONAL_REGULATION_BY_RUNX3	REACTOME_TRANSCRIPTIONAL_REGULATION_BY_RUNX3		94	0.549544	1.52768	0.00361011	0.120791	1	11982	tags=60%, list=21%, signal=76%
REACTOME_COOPERATION_OF_PREFOLDIN_AND_TRIC_CCT_IN_ACTIN_AND_TUBULIN_FOLDING	REACTOME_COOPERATION_OF_PREFOLDIN_AND_TRIC_CCT_IN_ACTIN_AND_TUBULIN_FOLDING		33	0.65013	1.52867	0.0191205	0.121134	1	12249	tags=73%, list=22%, signal=93%
REACTOME_UCH_PROTEINASES	REACTOME_UCH_PROTEINASES		84	0.557315	1.51915	0	0.121363	1	13212	tags=67%, list=24%, signal=87%
REACTOME_PROTEIN_UBIQUITINATION	REACTOME_PROTEIN_UBIQUITINATION		62	0.574505	1.52252	0.00998004	0.121481	1	12410	tags=71%, list=22%, signal=91%
REACTOME_CELLULAR_RESPONSE_TO_STARVATION	REACTOME_CELLULAR_RESPONSE_TO_STARVATION		153	0.514591	1.526	0	0.12149	1	13822	tags=61%, list=25%, signal=81%
REACTOME_STABILIZATION_OF_P53	REACTOME_STABILIZATION_OF_P53		55	0.584062	1.51358	0.00380228	0.122006	1	13212	tags=71%, list=24%, signal=93%
REACTOME_GAP_JUNCTION_ASSEMBLY	REACTOME_GAP_JUNCTION_ASSEMBLY		37	0.624543	1.51551	0.0134357	0.122189	1	9048	tags=46%, list=16%, signal=55%
REACTOME_MAPK6_MAPK4_SIGNALING	REACTOME_MAPK6_MAPK4_SIGNALING		91	0.550329	1.51945	0	0.1224	1	11982	tags=55%, list=21%, signal=70%
REACTOME_INTRA_GOLGI_AND_RETROGRADE_GOLGI_TO_ER_TRAFFIC	REACTOME_INTRA_GOLGI_AND_RETROGRADE_GOLGI_TO_ER_TRAFFIC		201	0.503601	1.52261	0	0.122715	1	11923	tags=55%, list=21%, signal=70%
REACTOME_APOPTOSIS	REACTOME_APOPTOSIS		169	0.504934	1.51362	0	0.123195	1	13212	tags=62%, list=24%, signal=80%
REACTOME_NUCLEAR_ENVELOPE_NE_REASSEMBLY	REACTOME_NUCLEAR_ENVELOPE_NE_REASSEMBLY		74	0.561678	1.51555	0.00353357	0.123373	1	11329	tags=49%, list=20%, signal=61%
REACTOME_REGULATION_OF_PTEN_STABILITY_AND_ACTIVITY	REACTOME_REGULATION_OF_PTEN_STABILITY_AND_ACTIVITY		68	0.570454	1.51948	0.00375235	0.123652	1	13212	tags=68%, list=24%, signal=89%
REACTOME_TCR_SIGNALING	REACTOME_TCR_SIGNALING		118	0.532238	1.52272	0.00189394	0.123806	1	13212	tags=59%, list=24%, signal=78%
REACTOME_POSTMITOTIC_NUCLEAR_PORE_COMPLEX_NPC_REFORMATION	REACTOME_POSTMITOTIC_NUCLEAR_PORE_COMPLEX_NPC_REFORMATION		26	0.671094	1.50072	0.0280374	0.124306	1	9903	tags=54%, list=18%, signal=65%
REACTOME_HCMV_EARLY_EVENTS	REACTOME_HCMV_EARLY_EVENTS		73	0.559945	1.49796	0.00387597	0.124553	1	11473	tags=52%, list=21%, signal=65%
REACTOME_TRNA_MODIFICATION_IN_THE_NUCLEUS_AND_CYTOSOL	REACTOME_TRNA_MODIFICATION_IN_THE_NUCLEUS_AND_CYTOSOL		40	0.604792	1.4932	0.011976	0.125214	1	11219	tags=65%, list=20%, signal=81%
REACTOME_FORMATION_OF_TUBULIN_FOLDING_INTERMEDIATES_BY_CCT_TRIC	REACTOME_FORMATION_OF_TUBULIN_FOLDING_INTERMEDIATES_BY_CCT_TRIC		26	0.673667	1.50093	0.0245747	0.125229	1	10852	tags=69%, list=19%, signal=86%
REACTOME_SWITCHING_OF_ORIGINS_TO_A_POST_REPLICATIVE_STATE	REACTOME_SWITCHING_OF_ORIGINS_TO_A_POST_REPLICATIVE_STATE		90	0.543994	1.50264	0	0.12526	1	13665	tags=64%, list=25%, signal=85%
REACTOME_TRANSPORT_TO_THE_GOLGI_AND_SUBSEQUENT_MODIFICATION	REACTOME_TRANSPORT_TO_THE_GOLGI_AND_SUBSEQUENT_MODIFICATION		185	0.496676	1.49809	0	0.125511	1	11188	tags=54%, list=20%, signal=67%
REACTOME_GOLGI_TO_ER_RETROGRADE_TRANSPORT	REACTOME_GOLGI_TO_ER_RETROGRADE_TRANSPORT		133	0.512011	1.49401	0	0.125578	1	10728	tags=50%, list=19%, signal=62%
REACTOME_COSTIMULATION_BY_THE_CD28_FAMILY	REACTOME_COSTIMULATION_BY_THE_CD28_FAMILY		70	0.561172	1.49487	0.00579151	0.12572	1	11456	tags=50%, list=21%, signal=63%
REACTOME_RNA_POLYMERASE_I_PROMOTER_ESCAPE	REACTOME_RNA_POLYMERASE_I_PROMOTER_ESCAPE		28	0.665258	1.50407	0.0206767	0.125934	1	14311	tags=71%, list=26%, signal=96%
REACTOME_INTERLEUKIN_12_FAMILY_SIGNALING	REACTOME_INTERLEUKIN_12_FAMILY_SIGNALING		57	0.577516	1.50303	0.00562852	0.126005	1	13090	tags=60%, list=23%, signal=78%
REACTOME_G1_S_DNA_DAMAGE_CHECKPOINTS	REACTOME_G1_S_DNA_DAMAGE_CHECKPOINTS		66	0.563762	1.50093	0.00894454	0.126368	1	13212	tags=70%, list=24%, signal=91%
REACTOME_VIRAL_MESSENGER_RNA_SYNTHESIS	REACTOME_VIRAL_MESSENGER_RNA_SYNTHESIS		42	0.605014	1.49111	0.0162455	0.126408	1	11994	tags=62%, list=22%, signal=79%
REACTOME_SYNTHESIS_OF_ACTIVE_UBIQUITIN_ROLES_OF_E1_AND_E2_ENZYMES	REACTOME_SYNTHESIS_OF_ACTIVE_UBIQUITIN_ROLES_OF_E1_AND_E2_ENZYMES		29	0.6429	1.49011	0.0208333	0.126409	1	11946	tags=79%, list=21%, signal=101%
REACTOME_CARGO_CONCENTRATION_IN_THE_ER	REACTOME_CARGO_CONCENTRATION_IN_THE_ER		33	0.643575	1.49811	0.0192678	0.126595	1	9822	tags=58%, list=18%, signal=70%
REACTOME_CYCLIN_A_CDK2_ASSOCIATED_EVENTS_AT_S_PHASE_ENTRY	REACTOME_CYCLIN_A_CDK2_ASSOCIATED_EVENTS_AT_S_PHASE_ENTRY		84	0.54246	1.49492	0.011236	0.126723	1	11982	tags=69%, list=21%, signal=88%
REACTOME_TGF_BETA_RECEPTOR_SIGNALING_ACTIVATES_SMADS	REACTOME_TGF_BETA_RECEPTOR_SIGNALING_ACTIVATES_SMADS		32	0.644421	1.50424	0.019084	0.127002	1	12114	tags=69%, list=22%, signal=88%
REACTOME_COPI_DEPENDENT_GOLGI_TO_ER_RETROGRADE_TRAFFIC	REACTOME_COPI_DEPENDENT_GOLGI_TO_ER_RETROGRADE_TRAFFIC		99	0.533036	1.50476	0.00177936	0.127645	1	10698	tags=52%, list=19%, signal=64%
REACTOME_RNA_POLYMERASE_III_TRANSCRIPTION_INITIATION_FROM_TYPE_1_PROMOTER	REACTOME_RNA_POLYMERASE_III_TRANSCRIPTION_INITIATION_FROM_TYPE_1_PROMOTER		28	0.643689	1.5072	0.0254902	0.128501	1	11096	tags=50%, list=20%, signal=62%
REACTOME_CROSS_PRESENTATION_OF_SOLUBLE_EXOGENOUS_ANTIGENS_ENDOSOMES	REACTOME_CROSS_PRESENTATION_OF_SOLUBLE_EXOGENOUS_ANTIGENS_ENDOSOMES		49	0.596691	1.50491	0.0116732	0.128739	1	12999	tags=69%, list=23%, signal=90%
REACTOME_CYTOSOLIC_SENSORS_OF_PATHOGEN_ASSOCIATED_DNA	REACTOME_CYTOSOLIC_SENSORS_OF_PATHOGEN_ASSOCIATED_DNA		60	0.584514	1.50585	0.0133333	0.128782	1	13212	tags=62%, list=24%, signal=81%
REACTOME_FACTORS_INVOLVED_IN_MEGAKARYOCYTE_DEVELOPMENT_AND_PLATELET_PRODUCTION	REACTOME_FACTORS_INVOLVED_IN_MEGAKARYOCYTE_DEVELOPMENT_AND_PLATELET_PRODUCTION		152	0.500197	1.4872	0	0.128914	1	10344	tags=45%, list=19%, signal=55%
REACTOME_RAF_ACTIVATION	REACTOME_RAF_ACTIVATION		34	0.632579	1.48624	0.0212355	0.129007	1	11113	tags=71%, list=20%, signal=88%
REACTOME_GENE_AND_PROTEIN_EXPRESSION_BY_JAK_STAT_SIGNALING_AFTER_INTERLEUKIN_12_STIMULATION	REACTOME_GENE_AND_PROTEIN_EXPRESSION_BY_JAK_STAT_SIGNALING_AFTER_INTERLEUKIN_12_STIMULATION		38	0.614789	1.48474	0.0197239	0.129659	1	12999	tags=61%, list=23%, signal=79%
REACTOME_GLUCOSE_METABOLISM	REACTOME_GLUCOSE_METABOLISM		90	0.5371	1.4808	0.00389864	0.131628	1	12519	tags=54%, list=22%, signal=70%
REACTOME_MYD88_INDEPENDENT_TLR4_CASCADE	REACTOME_MYD88_INDEPENDENT_TLR4_CASCADE		97	0.527905	1.481	0.00185874	0.132441	1	9880	tags=51%, list=18%, signal=61%
REACTOME_CASPASE_ACTIVATION_VIA_DEATH_RECEPTORS_IN_THE_PRESENCE_OF_LIGAND	REACTOME_CASPASE_ACTIVATION_VIA_DEATH_RECEPTORS_IN_THE_PRESENCE_OF_LIGAND		16	0.734433	1.4764	0.0383142	0.13566	1	7007	tags=63%, list=13%, signal=71%
REACTOME_INFLAMMASOMES	REACTOME_INFLAMMASOMES		21	0.677413	1.47396	0.0346939	0.136398	1	11226	tags=81%, list=20%, signal=101%
REACTOME_PROTEIN_FOLDING	REACTOME_PROTEIN_FOLDING		98	0.528108	1.47428	0.00711744	0.136967	1	11243	tags=49%, list=20%, signal=61%
REACTOME_REGULATION_OF_EXPRESSION_OF_SLITS_AND_ROBOS	REACTOME_REGULATION_OF_EXPRESSION_OF_SLITS_AND_ROBOS		169	0.492545	1.47248	0	0.137139	1	13838	tags=64%, list=25%, signal=86%
REACTOME_SELECTIVE_AUTOPHAGY	REACTOME_SELECTIVE_AUTOPHAGY		78	0.534277	1.46338	0.00952381	0.137942	1	12024	tags=51%, list=22%, signal=65%
REACTOME_DOWNREGULATION_OF_TGF_BETA_RECEPTOR_SIGNALING	REACTOME_DOWNREGULATION_OF_TGF_BETA_RECEPTOR_SIGNALING		26	0.644802	1.46549	0.0501044	0.138244	1	12114	tags=69%, list=22%, signal=88%
REACTOME_G_PROTEIN_ACTIVATION	REACTOME_G_PROTEIN_ACTIVATION		24	0.656391	1.46377	0.0446247	0.138405	1	4381	tags=46%, list=8%, signal=50%
REACTOME_RNA_POLYMERASE_I_TRANSCRIPTION_TERMINATION	REACTOME_RNA_POLYMERASE_I_TRANSCRIPTION_TERMINATION		27	0.652364	1.46874	0.0236686	0.138561	1	14311	tags=67%, list=26%, signal=90%
REACTOME_TRANSPORT_OF_CONNEXONS_TO_THE_PLASMA_MEMBRANE	REACTOME_TRANSPORT_OF_CONNEXONS_TO_THE_PLASMA_MEMBRANE		20	0.701788	1.46609	0.0361217	0.138585	1	10636	tags=60%, list=19%, signal=74%
REACTOME_GLYCOLYSIS	REACTOME_GLYCOLYSIS		70	0.544445	1.46441	0.00567108	0.138662	1	10643	tags=47%, list=19%, signal=58%
REACTOME_FCERI_MEDIATED_NF_KB_ACTIVATION	REACTOME_FCERI_MEDIATED_NF_KB_ACTIVATION		135	0.506205	1.46933	0.00359066	0.138854	1	12065	tags=45%, list=22%, signal=58%
REACTOME_RHOJ_GTPASE_CYCLE	REACTOME_RHOJ_GTPASE_CYCLE		54	0.577713	1.46653	0.0152381	0.139068	1	11031	tags=57%, list=20%, signal=72%
REACTOME_RHO_GTPASES_ACTIVATE_IQGAPS	REACTOME_RHO_GTPASES_ACTIVATE_IQGAPS		31	0.629994	1.4671	0.0361011	0.139337	1	10636	tags=58%, list=19%, signal=72%
REACTOME_MAP3K8_TPL2_DEPENDENT_MAPK1_3_ACTIVATION	REACTOME_MAP3K8_TPL2_DEPENDENT_MAPK1_3_ACTIVATION		16	0.718547	1.46976	0.047081	0.139465	1	11946	tags=75%, list=21%, signal=95%
REACTOME_NOD1_2_SIGNALING_PATHWAY	REACTOME_NOD1_2_SIGNALING_PATHWAY		36	0.613533	1.46032	0.0215686	0.140375	1	13212	tags=69%, list=24%, signal=91%
REACTOME_RESPONSE_OF_EIF2AK1_HRI_TO_HEME_DEFICIENCY	REACTOME_RESPONSE_OF_EIF2AK1_HRI_TO_HEME_DEFICIENCY		15	0.738256	1.4584	0.0592734	0.140497	1	12291	tags=80%, list=22%, signal=103%
REACTOME_APC_C_CDC20_MEDIATED_DEGRADATION_OF_CYCLIN_B	REACTOME_APC_C_CDC20_MEDIATED_DEGRADATION_OF_CYCLIN_B		24	0.658161	1.4565	0.0359281	0.140728	1	14535	tags=75%, list=26%, signal=101%
REACTOME_RECRUITMENT_OF_NUMA_TO_MITOTIC_CENTROSOMES	REACTOME_RECRUITMENT_OF_NUMA_TO_MITOTIC_CENTROSOMES		92	0.521086	1.45889	0.00769231	0.140994	1	12058	tags=51%, list=22%, signal=65%
REACTOME_DUAL_INCISION_IN_TC_NER	REACTOME_DUAL_INCISION_IN_TC_NER		65	0.554638	1.45703	0.0204842	0.141081	1	14600	tags=77%, list=26%, signal=104%
REACTOME_SIGNALLING_TO_RAS	REACTOME_SIGNALLING_TO_RAS		20	0.674069	1.4543	0.0449219	0.142394	1	11831	tags=80%, list=21%, signal=102%
REACTOME_ACTIVATION_OF_BAD_AND_TRANSLOCATION_TO_MITOCHONDRIA	REACTOME_ACTIVATION_OF_BAD_AND_TRANSLOCATION_TO_MITOCHONDRIA		15	0.726108	1.44854	0.0490196	0.143634	1	11426	tags=73%, list=21%, signal=92%
REACTOME_DEGRADATION_OF_DVL	REACTOME_DEGRADATION_OF_DVL		56	0.55855	1.45146	0.0234657	0.143787	1	13445	tags=73%, list=24%, signal=96%
REACTOME_G2_M_CHECKPOINTS	REACTOME_G2_M_CHECKPOINTS		129	0.496186	1.44917	0.00363636	0.143805	1	12999	tags=57%, list=23%, signal=75%
REACTOME_TRANSPORT_OF_THE_SLBP_DEPENDANT_MATURE_MRNA	REACTOME_TRANSPORT_OF_THE_SLBP_DEPENDANT_MATURE_MRNA		34	0.614135	1.44989	0.0444874	0.144026	1	10679	tags=59%, list=19%, signal=73%
REACTOME_SIGNALING_BY_TGF_BETA_RECEPTOR_COMPLEX	REACTOME_SIGNALING_BY_TGF_BETA_RECEPTOR_COMPLEX		73	0.531499	1.44705	0.0131086	0.144127	1	12410	tags=58%, list=22%, signal=74%
REACTOME_DNA_REPLICATION	REACTOME_DNA_REPLICATION		127	0.497489	1.44612	0	0.144312	1	13995	tags=64%, list=25%, signal=85%
REACTOME_RAC2_GTPASE_CYCLE	REACTOME_RAC2_GTPASE_CYCLE		85	0.530821	1.45155	0.00954198	0.144659	1	11645	tags=54%, list=21%, signal=68%
REACTOME_RNA_POLYMERASE_III_TRANSCRIPTION	REACTOME_RNA_POLYMERASE_III_TRANSCRIPTION		41	0.589247	1.44994	0.0328185	0.144941	1	11597	tags=54%, list=21%, signal=68%
REACTOME_HEDGEHOG_OFF_STATE	REACTOME_HEDGEHOG_OFF_STATE		112	0.503539	1.44418	0	0.145388	1	11982	tags=56%, list=21%, signal=72%
REACTOME_RHO_GTPASE_EFFECTORS	REACTOME_RHO_GTPASE_EFFECTORS		257	0.466048	1.44289	0	0.146051	1	12592	tags=54%, list=23%, signal=70%
REACTOME_RIP_MEDIATED_NFKB_ACTIVATION_VIA_ZBP1	REACTOME_RIP_MEDIATED_NFKB_ACTIVATION_VIA_ZBP1		17	0.705261	1.44054	0.0373832	0.147869	1	11048	tags=71%, list=20%, signal=88%
REACTOME_RHOF_GTPASE_CYCLE	REACTOME_RHOF_GTPASE_CYCLE		42	0.581532	1.43929	0.0251938	0.14829	1	10841	tags=57%, list=19%, signal=71%
REACTOME_SIGNALING_BY_NOTCH4	REACTOME_SIGNALING_BY_NOTCH4		81	0.52869	1.43365	0.0194175	0.154307	1	11982	tags=62%, list=21%, signal=79%
REACTOME_ASSEMBLY_OF_THE_PRE_REPLICATIVE_COMPLEX	REACTOME_ASSEMBLY_OF_THE_PRE_REPLICATIVE_COMPLEX		67	0.533467	1.43133	0.0237154	0.154433	1	13212	tags=64%, list=24%, signal=84%
REACTOME_APC_CDC20_MEDIATED_DEGRADATION_OF_NEK2A	REACTOME_APC_CDC20_MEDIATED_DEGRADATION_OF_NEK2A		26	0.639291	1.42904	0.052	0.154469	1	13995	tags=69%, list=25%, signal=92%
REACTOME_RIPK1_MEDIATED_REGULATED_NECROSIS	REACTOME_RIPK1_MEDIATED_REGULATED_NECROSIS		29	0.623222	1.43265	0.0390947	0.15455	1	12146	tags=66%, list=22%, signal=84%
REACTOME_INTERACTIONS_OF_REV_WITH_HOST_CELLULAR_PROTEINS	REACTOME_INTERACTIONS_OF_REV_WITH_HOST_CELLULAR_PROTEINS		35	0.608663	1.42911	0.0264151	0.155315	1	9903	tags=57%, list=18%, signal=69%
REACTOME_REGULATION_OF_PLK1_ACTIVITY_AT_G2_M_TRANSITION	REACTOME_REGULATION_OF_PLK1_ACTIVITY_AT_G2_M_TRANSITION		85	0.523097	1.43136	0.00938086	0.155353	1	12058	tags=54%, list=22%, signal=69%
REACTOME_EXTRA_NUCLEAR_ESTROGEN_SIGNALING	REACTOME_EXTRA_NUCLEAR_ESTROGEN_SIGNALING		75	0.530268	1.42983	0.00905797	0.155366	1	11469	tags=57%, list=21%, signal=72%
REACTOME_THROMBOXANE_SIGNALLING_THROUGH_TP_RECEPTOR	REACTOME_THROMBOXANE_SIGNALLING_THROUGH_TP_RECEPTOR		24	0.648578	1.4252	0.0515873	0.156507	1	4263	tags=46%, list=8%, signal=50%
REACTOME_TOLL_LIKE_RECEPTOR_9_TLR9_CASCADE	REACTOME_TOLL_LIKE_RECEPTOR_9_TLR9_CASCADE		93	0.506309	1.42084	0.0144404	0.156635	1	11048	tags=53%, list=20%, signal=66%
REACTOME_TNFR2_NON_CANONICAL_NF_KB_PATHWAY	REACTOME_TNFR2_NON_CANONICAL_NF_KB_PATHWAY		100	0.505159	1.42629	0.00773694	0.156912	1	11982	tags=61%, list=21%, signal=78%
REACTOME_ORC1_REMOVAL_FROM_CHROMATIN	REACTOME_ORC1_REMOVAL_FROM_CHROMATIN		70	0.533628	1.42408	0.00959693	0.15702	1	13445	tags=66%, list=24%, signal=86%
REACTOME_MHC_CLASS_II_ANTIGEN_PRESENTATION	REACTOME_MHC_CLASS_II_ANTIGEN_PRESENTATION		123	0.488959	1.42125	0.00178571	0.157043	1	11558	tags=50%, list=21%, signal=62%
REACTOME_TELOMERE_MAINTENANCE	REACTOME_TELOMERE_MAINTENANCE		64	0.538061	1.42184	0.0299625	0.157232	1	12365	tags=59%, list=22%, signal=76%
REACTOME_SIGNALLING_TO_ERKS	REACTOME_SIGNALLING_TO_ERKS		34	0.601903	1.42525	0.0365385	0.157361	1	13426	tags=76%, list=24%, signal=101%
REACTOME_DEGRADATION_OF_BETA_CATENIN_BY_THE_DESTRUCTION_COMPLEX	REACTOME_DEGRADATION_OF_BETA_CATENIN_BY_THE_DESTRUCTION_COMPLEX		83	0.514962	1.42213	0.0112782	0.157698	1	13212	tags=65%, list=24%, signal=85%
REACTOME_SIGNALING_BY_EGFR	REACTOME_SIGNALING_BY_EGFR		50	0.555349	1.41913	0.0173745	0.158053	1	13246	tags=74%, list=24%, signal=97%
REACTOME_SUMOYLATION_OF_DNA_REPLICATION_PROTEINS	REACTOME_SUMOYLATION_OF_DNA_REPLICATION_PROTEINS		44	0.573266	1.42249	0.0252708	0.158132	1	9903	tags=55%, list=18%, signal=66%
REACTOME_CHROMOSOME_MAINTENANCE	REACTOME_CHROMOSOME_MAINTENANCE		87	0.506591	1.41715	0.00743494	0.158767	1	12409	tags=56%, list=22%, signal=72%
REACTOME_TRANSCRIPTIONAL_REGULATION_BY_TP53	REACTOME_TRANSCRIPTIONAL_REGULATION_BY_TP53		352	0.444954	1.41749	0	0.159212	1	12467	tags=51%, list=22%, signal=65%
REACTOME_S_PHASE	REACTOME_S_PHASE		160	0.480002	1.41494	0.00707965	0.160911	1	13995	tags=64%, list=25%, signal=86%
REACTOME_SIGNALING_BY_THE_B_CELL_RECEPTOR_BCR	REACTOME_SIGNALING_BY_THE_B_CELL_RECEPTOR_BCR		165	0.470013	1.41322	0.0037594	0.162197	1	12065	tags=45%, list=22%, signal=58%
REACTOME_RNA_POLYMERASE_III_TRANSCRIPTION_TERMINATION	REACTOME_RNA_POLYMERASE_III_TRANSCRIPTION_TERMINATION		23	0.646243	1.41169	0.0481928	0.163338	1	12900	tags=74%, list=23%, signal=96%
REACTOME_L1CAM_INTERACTIONS	REACTOME_L1CAM_INTERACTIONS		118	0.48633	1.40634	0.0110701	0.167005	1	9611	tags=42%, list=17%, signal=50%
REACTOME_NUCLEAR_IMPORT_OF_REV_PROTEIN	REACTOME_NUCLEAR_IMPORT_OF_REV_PROTEIN		32	0.606636	1.40765	0.0492126	0.167015	1	9903	tags=56%, list=18%, signal=68%
REACTOME_TRANSCRIPTIONAL_REGULATION_BY_SMALL_RNAS	REACTOME_TRANSCRIPTIONAL_REGULATION_BY_SMALL_RNAS		45	0.566073	1.40829	0.023301	0.167031	1	11968	tags=56%, list=21%, signal=71%
REACTOME_RHOC_GTPASE_CYCLE	REACTOME_RHOC_GTPASE_CYCLE		70	0.522884	1.40666	0.0132576	0.167457	1	12085	tags=53%, list=22%, signal=67%
REACTOME_SIGNALING_BY_ROBO_RECEPTORS	REACTOME_SIGNALING_BY_ROBO_RECEPTORS		214	0.455814	1.40055	0.00353357	0.173573	1	14136	tags=65%, list=25%, signal=87%
REACTOME_DEUBIQUITINATION	REACTOME_DEUBIQUITINATION		255	0.450914	1.39734	0	0.175951	1	12079	tags=47%, list=22%, signal=59%
REACTOME_NUCLEOTIDE_SALVAGE	REACTOME_NUCLEOTIDE_SALVAGE		22	0.637308	1.39795	0.0680934	0.176162	1	5710	tags=45%, list=10%, signal=51%
REACTOME_MITOCHONDRIAL_PROTEIN_IMPORT	REACTOME_MITOCHONDRIAL_PROTEIN_IMPORT		61	0.533016	1.39417	0.0354478	0.178262	1	12867	tags=59%, list=23%, signal=77%
REACTOME_COOPERATION_OF_PDCL_PHLP1_AND_TRIC_CCT_IN_G_PROTEIN_BETA_FOLDING	REACTOME_COOPERATION_OF_PDCL_PHLP1_AND_TRIC_CCT_IN_G_PROTEIN_BETA_FOLDING		38	0.56606	1.39456	0.0462428	0.178812	1	11235	tags=55%, list=20%, signal=69%
REACTOME_MAPK_FAMILY_SIGNALING_CASCADES	REACTOME_MAPK_FAMILY_SIGNALING_CASCADES		325	0.437434	1.39253	0	0.17974	1	12416	tags=48%, list=22%, signal=61%
REACTOME_TOLL_LIKE_RECEPTOR_TLR1_TLR2_CASCADE	REACTOME_TOLL_LIKE_RECEPTOR_TLR1_TLR2_CASCADE		103	0.490505	1.39061	0.00743494	0.181194	1	11048	tags=49%, list=20%, signal=60%
REACTOME_COPI_INDEPENDENT_GOLGI_TO_ER_RETROGRADE_TRAFFIC	REACTOME_COPI_INDEPENDENT_GOLGI_TO_ER_RETROGRADE_TRAFFIC		52	0.549404	1.38908	0.0286807	0.181512	1	11112	tags=54%, list=20%, signal=67%
REACTOME_DNA_REPLICATION_PRE_INITIATION	REACTOME_DNA_REPLICATION_PRE_INITIATION		84	0.506988	1.38949	0.0149533	0.18174	1	13366	tags=63%, list=24%, signal=83%
REACTOME_CHONDROITIN_SULFATE_BIOSYNTHESIS	REACTOME_CHONDROITIN_SULFATE_BIOSYNTHESIS		20	0.651417	1.38708	0.0693069	0.183274	1	9652	tags=65%, list=17%, signal=79%
REACTOME_VEGFR2_MEDIATED_VASCULAR_PERMEABILITY	REACTOME_VEGFR2_MEDIATED_VASCULAR_PERMEABILITY		27	0.615066	1.38212	0.0648148	0.187362	1	11426	tags=52%, list=21%, signal=65%
REACTOME_MITOTIC_G1_PHASE_AND_G1_S_TRANSITION	REACTOME_MITOTIC_G1_PHASE_AND_G1_S_TRANSITION		148	0.472951	1.38317	0.005291	0.187774	1	12832	tags=59%, list=23%, signal=77%
REACTOME_PERK_REGULATES_GENE_EXPRESSION	REACTOME_PERK_REGULATES_GENE_EXPRESSION		31	0.594501	1.38013	0.0532319	0.188248	1	12193	tags=71%, list=22%, signal=91%
REACTOME_TRNA_PROCESSING_IN_THE_NUCLEUS	REACTOME_TRNA_PROCESSING_IN_THE_NUCLEUS		56	0.534092	1.38215	0.0247619	0.18831	1	12953	tags=61%, list=23%, signal=79%
REACTOME_INTERLEUKIN_17_SIGNALING	REACTOME_INTERLEUKIN_17_SIGNALING		71	0.515634	1.38027	0.0221402	0.188988	1	9880	tags=48%, list=18%, signal=58%
REACTOME_NS1_MEDIATED_EFFECTS_ON_HOST_PATHWAYS	REACTOME_NS1_MEDIATED_EFFECTS_ON_HOST_PATHWAYS		39	0.568743	1.37796	0.0410448	0.190183	1	9903	tags=54%, list=18%, signal=65%
REACTOME_PROCESSING_OF_CAPPED_INTRONLESS_PRE_MRNA	REACTOME_PROCESSING_OF_CAPPED_INTRONLESS_PRE_MRNA		28	0.603135	1.37593	0.065764	0.192326	1	13108	tags=64%, list=24%, signal=84%
REACTOME_RHOQ_GTPASE_CYCLE	REACTOME_RHOQ_GTPASE_CYCLE		59	0.534164	1.37218	0.0438931	0.19659	1	11031	tags=56%, list=20%, signal=70%
REACTOME_MRNA_SPLICING_MINOR_PATHWAY	REACTOME_MRNA_SPLICING_MINOR_PATHWAY		50	0.537914	1.37054	0.054902	0.197251	1	14445	tags=80%, list=26%, signal=108%
REACTOME_TOLL_LIKE_RECEPTOR_CASCADES	REACTOME_TOLL_LIKE_RECEPTOR_CASCADES		153	0.464816	1.36988	0.00718133	0.197274	1	11048	tags=46%, list=20%, signal=57%
REACTOME_PYROPTOSIS	REACTOME_PYROPTOSIS		26	0.614951	1.37101	0.0604839	0.19749	1	10838	tags=54%, list=19%, signal=67%
REACTOME_METABOLISM_OF_NUCLEOTIDES	REACTOME_METABOLISM_OF_NUCLEOTIDES		94	0.487505	1.36638	0.0252708	0.201667	1	12066	tags=51%, list=22%, signal=65%
REACTOME_E3_UBIQUITIN_LIGASES_UBIQUITINATE_TARGET_PROTEINS	REACTOME_E3_UBIQUITIN_LIGASES_UBIQUITINATE_TARGET_PROTEINS		43	0.551342	1.36569	0.051756	0.201776	1	13995	tags=77%, list=25%, signal=102%
REACTOME_REGULATION_OF_IFNA_SIGNALING	REACTOME_REGULATION_OF_IFNA_SIGNALING		26	0.60084	1.36411	0.0634615	0.203362	1	4676	tags=23%, list=8%, signal=25%
REACTOME_SNRNP_ASSEMBLY	REACTOME_SNRNP_ASSEMBLY		52	0.531943	1.36151	0.036036	0.206416	1	11574	tags=56%, list=21%, signal=70%
REACTOME_HEDGEHOG_ON_STATE	REACTOME_HEDGEHOG_ON_STATE		84	0.491054	1.3566	0.0258303	0.213012	1	12999	tags=65%, list=23%, signal=85%
REACTOME_METABOLISM_OF_NITRIC_OXIDE_NOS3_ACTIVATION_AND_REGULATION	REACTOME_METABOLISM_OF_NITRIC_OXIDE_NOS3_ACTIVATION_AND_REGULATION		15	0.690021	1.35466	0.105477	0.215122	1	11782	tags=67%, list=21%, signal=85%
REACTOME_TP53_REGULATES_TRANSCRIPTION_OF_DNA_REPAIR_GENES	REACTOME_TP53_REGULATES_TRANSCRIPTION_OF_DNA_REPAIR_GENES		58	0.5201	1.3525	0.0411765	0.217241	1	12169	tags=59%, list=22%, signal=75%
REACTOME_INTERLEUKIN_6_FAMILY_SIGNALING	REACTOME_INTERLEUKIN_6_FAMILY_SIGNALING		24	0.612491	1.35164	0.0740741	0.217546	1	8239	tags=46%, list=15%, signal=54%
REACTOME_SIGNALING_BY_CTNNB1_PHOSPHO_SITE_MUTANTS	REACTOME_SIGNALING_BY_CTNNB1_PHOSPHO_SITE_MUTANTS		15	0.676057	1.35045	0.117761	0.218468	1	9445	tags=60%, list=17%, signal=72%
REACTOME_RECYCLING_PATHWAY_OF_L1	REACTOME_RECYCLING_PATHWAY_OF_L1		47	0.527273	1.34841	0.0492424	0.218668	1	11536	tags=55%, list=21%, signal=70%
REACTOME_ACTIVATED_TAK1_MEDIATES_P38_MAPK_ACTIVATION	REACTOME_ACTIVATED_TAK1_MEDIATES_P38_MAPK_ACTIVATION		23	0.606921	1.34931	0.0815534	0.219358	1	13212	tags=65%, list=24%, signal=85%
REACTOME_RHOA_GTPASE_CYCLE	REACTOME_RHOA_GTPASE_CYCLE		144	0.4632	1.34844	0.00929368	0.219644	1	11242	tags=44%, list=20%, signal=56%
REACTOME_SELENOAMINO_ACID_METABOLISM	REACTOME_SELENOAMINO_ACID_METABOLISM		109	0.474856	1.34575	0.0162162	0.220943	1	14136	tags=64%, list=25%, signal=86%
REACTOME_IL_6_TYPE_CYTOKINE_RECEPTOR_LIGAND_INTERACTIONS	REACTOME_IL_6_TYPE_CYTOKINE_RECEPTOR_LIGAND_INTERACTIONS		17	0.663054	1.34627	0.105163	0.221124	1	8239	tags=59%, list=15%, signal=69%
REACTOME_AUTOPHAGY	REACTOME_AUTOPHAGY		146	0.454036	1.34201	0.0126126	0.22144	1	11210	tags=43%, list=20%, signal=54%
REACTOME_MITOTIC_PROPHASE	REACTOME_MITOTIC_PROPHASE		79	0.490714	1.34359	0.0332717	0.221802	1	11152	tags=54%, list=20%, signal=68%
REACTOME_CIRCADIAN_CLOCK	REACTOME_CIRCADIAN_CLOCK		69	0.501869	1.34281	0.038961	0.222133	1	12091	tags=51%, list=22%, signal=65%
REACTOME_RECRUITMENT_OF_MITOTIC_CENTROSOME_PROTEINS_AND_COMPLEXES	REACTOME_RECRUITMENT_OF_MITOTIC_CENTROSOME_PROTEINS_AND_COMPLEXES		79	0.494479	1.34215	0.0299065	0.222187	1	12058	tags=52%, list=22%, signal=66%
REACTOME_DISEASES_OF_SIGNAL_TRANSDUCTION_BY_GROWTH_FACTOR_RECEPTORS_AND_SECOND_MESSENGERS	REACTOME_DISEASES_OF_SIGNAL_TRANSDUCTION_BY_GROWTH_FACTOR_RECEPTORS_AND_SECOND_MESSENGERS		388	0.418003	1.34367	0	0.222652	1	12137	tags=47%, list=22%, signal=60%
REACTOME_AURKA_ACTIVATION_BY_TPX2	REACTOME_AURKA_ACTIVATION_BY_TPX2		70	0.495673	1.34414	0.031068	0.222835	1	12058	tags=53%, list=22%, signal=67%
REACTOME_ESR_MEDIATED_SIGNALING	REACTOME_ESR_MEDIATED_SIGNALING		161	0.449231	1.33947	0.0135135	0.22452	1	11994	tags=49%, list=22%, signal=62%
REACTOME_G_BETA_GAMMA_SIGNALLING_THROUGH_PI3KGAMMA	REACTOME_G_BETA_GAMMA_SIGNALLING_THROUGH_PI3KGAMMA		25	0.60222	1.33446	0.0925553	0.231535	1	3916	tags=40%, list=7%, signal=43%
REACTOME_SEMA3A_PAK_DEPENDENT_AXON_REPULSION	REACTOME_SEMA3A_PAK_DEPENDENT_AXON_REPULSION		16	0.659541	1.33067	0.10338	0.236219	1	9898	tags=56%, list=18%, signal=68%
REACTOME_GLOBAL_GENOME_NUCLEOTIDE_EXCISION_REPAIR_GG_NER	REACTOME_GLOBAL_GENOME_NUCLEOTIDE_EXCISION_REPAIR_GG_NER		84	0.484826	1.3311	0.0446097	0.236387	1	14134	tags=64%, list=25%, signal=86%
REACTOME_PHOSPHORYLATION_OF_THE_APC_C	REACTOME_PHOSPHORYLATION_OF_THE_APC_C		20	0.621478	1.32814	0.100592	0.238351	1	14535	tags=70%, list=26%, signal=95%
REACTOME_HEDGEHOG_LIGAND_BIOGENESIS	REACTOME_HEDGEHOG_LIGAND_BIOGENESIS		64	0.49977	1.32837	0.0447761	0.23898	1	13360	tags=69%, list=24%, signal=90%
REACTOME_RHO_GTPASE_CYCLE	REACTOME_RHO_GTPASE_CYCLE		434	0.408711	1.32559	0	0.239969	1	11645	tags=45%, list=21%, signal=56%
REACTOME_INITIATION_OF_NUCLEAR_ENVELOPE_NE_REFORMATION	REACTOME_INITIATION_OF_NUCLEAR_ENVELOPE_NE_REFORMATION		19	0.622145	1.32633	0.113095	0.240544	1	10788	tags=47%, list=19%, signal=59%
REACTOME_ANTIGEN_PROCESSING_CROSS_PRESENTATION	REACTOME_ANTIGEN_PROCESSING_CROSS_PRESENTATION		105	0.466214	1.32577	0.0487805	0.240665	1	11982	tags=51%, list=21%, signal=65%
REACTOME_CELLULAR_SENESCENCE	REACTOME_CELLULAR_SENESCENCE		128	0.457222	1.32443	0.0182149	0.240983	1	13539	tags=55%, list=24%, signal=73%
REACTOME_DISORDERS_OF_TRANSMEMBRANE_TRANSPORTERS	REACTOME_DISORDERS_OF_TRANSMEMBRANE_TRANSPORTERS		173	0.441643	1.32293	0.0070922	0.242259	1	12087	tags=50%, list=22%, signal=63%
REACTOME_RHOD_GTPASE_CYCLE	REACTOME_RHOD_GTPASE_CYCLE		49	0.521165	1.32228	0.0639535	0.242411	1	12139	tags=51%, list=22%, signal=65%
REACTOME_RETROGRADE_TRANSPORT_AT_THE_TRANS_GOLGI_NETWORK	REACTOME_RETROGRADE_TRANSPORT_AT_THE_TRANS_GOLGI_NETWORK		48	0.521382	1.31868	0.0684932	0.242587	1	11849	tags=58%, list=21%, signal=74%
REACTOME_DARPP_32_EVENTS	REACTOME_DARPP_32_EVENTS		24	0.596112	1.31803	0.0969072	0.242678	1	10868	tags=58%, list=19%, signal=72%
REACTOME_PTEN_REGULATION	REACTOME_PTEN_REGULATION		138	0.451011	1.32145	0.0144144	0.242878	1	12166	tags=50%, list=22%, signal=64%
REACTOME_ASPARAGINE_N_LINKED_GLYCOSYLATION	REACTOME_ASPARAGINE_N_LINKED_GLYCOSYLATION		301	0.416429	1.31949	0.00546448	0.243244	1	11296	tags=48%, list=20%, signal=59%
REACTOME_RAC3_GTPASE_CYCLE	REACTOME_RAC3_GTPASE_CYCLE		91	0.47406	1.31635	0.0458015	0.243397	1	11031	tags=48%, list=20%, signal=60%
REACTOME_MTORC1_MEDIATED_SIGNALLING	REACTOME_MTORC1_MEDIATED_SIGNALLING		24	0.589632	1.31998	0.0970297	0.243425	1	11777	tags=63%, list=21%, signal=79%
REACTOME_EXPORT_OF_VIRAL_RIBONUCLEOPROTEINS_FROM_NUCLEUS	REACTOME_EXPORT_OF_VIRAL_RIBONUCLEOPROTEINS_FROM_NUCLEUS		31	0.568399	1.31871	0.0807692	0.24357	1	9903	tags=52%, list=18%, signal=63%
REACTOME_KINESINS	REACTOME_KINESINS		60	0.496779	1.31515	0.0514286	0.243605	1	12170	tags=58%, list=22%, signal=75%
REACTOME_TNFR1_INDUCED_NFKAPPAB_SIGNALING_PATHWAY	REACTOME_TNFR1_INDUCED_NFKAPPAB_SIGNALING_PATHWAY		29	0.569801	1.31346	0.0905588	0.243695	1	13212	tags=59%, list=24%, signal=77%
REACTOME_RHOV_GTPASE_CYCLE	REACTOME_RHOV_GTPASE_CYCLE		33	0.557782	1.32035	0.0693069	0.243788	1	11645	tags=61%, list=21%, signal=77%
REACTOME_SLC_TRANSPORTER_DISORDERS	REACTOME_SLC_TRANSPORTER_DISORDERS		97	0.469175	1.31667	0.04	0.243928	1	9903	tags=43%, list=18%, signal=53%
REACTOME_INTERACTIONS_OF_VPR_WITH_HOST_CELLULAR_PROTEINS	REACTOME_INTERACTIONS_OF_VPR_WITH_HOST_CELLULAR_PROTEINS		35	0.549107	1.31378	0.0727612	0.244158	1	9903	tags=51%, list=18%, signal=63%
REACTOME_INHIBITION_OF_THE_PROTEOLYTIC_ACTIVITY_OF_APC_C_REQUIRED_FOR_THE_ONSET_OF_ANAPHASE_BY_MITOTIC_SPINDLE_CHECKPOINT_COMPONENTS	REACTOME_INHIBITION_OF_THE_PROTEOLYTIC_ACTIVITY_OF_APC_C_REQUIRED_FOR_THE_ONSET_OF_ANAPHASE_BY_MITOTIC_SPINDLE_CHECKPOINT_COMPONENTS		21	0.615967	1.31543	0.0992218	0.244169	1	14535	tags=67%, list=26%, signal=90%
REACTOME_INTRACELLULAR_SIGNALING_BY_SECOND_MESSENGERS	REACTOME_INTRACELLULAR_SIGNALING_BY_SECOND_MESSENGERS		305	0.417084	1.31385	0.00687285	0.244957	1	12166	tags=48%, list=22%, signal=60%
REACTOME_REGULATION_OF_TP53_ACTIVITY_THROUGH_PHOSPHORYLATION	REACTOME_REGULATION_OF_TP53_ACTIVITY_THROUGH_PHOSPHORYLATION		91	0.469394	1.31069	0.0297398	0.247664	1	12365	tags=47%, list=22%, signal=61%
REACTOME_ASYMMETRIC_LOCALIZATION_OF_PCP_PROTEINS	REACTOME_ASYMMETRIC_LOCALIZATION_OF_PCP_PROTEINS		63	0.498601	1.30808	0.0690909	0.250975	1	13212	tags=68%, list=24%, signal=89%
REACTOME_PLATELET_ADHESION_TO_EXPOSED_COLLAGEN	REACTOME_PLATELET_ADHESION_TO_EXPOSED_COLLAGEN		15	0.668156	1.30683	0.125954	0.252195	1	3377	tags=27%, list=6%, signal=28%
REACTOME_IKK_COMPLEX_RECRUITMENT_MEDIATED_BY_RIP1	REACTOME_IKK_COMPLEX_RECRUITMENT_MEDIATED_BY_RIP1		23	0.587249	1.30018	0.101145	0.259727	1	14103	tags=87%, list=25%, signal=116%
REACTOME_RHOB_GTPASE_CYCLE	REACTOME_RHOB_GTPASE_CYCLE		68	0.487504	1.30064	0.0584906	0.259907	1	9986	tags=44%, list=18%, signal=54%
REACTOME_REGULATION_OF_TP53_ACTIVITY	REACTOME_REGULATION_OF_TP53_ACTIVITY		157	0.438488	1.30109	0.0319549	0.26014	1	12365	tags=50%, list=22%, signal=64%
REACTOME_HCMV_INFECTION	REACTOME_HCMV_INFECTION		97	0.46465	1.30115	0.0477941	0.261057	1	12215	tags=48%, list=22%, signal=62%
REACTOME_CLASS_I_MHC_MEDIATED_ANTIGEN_PROCESSING_PRESENTATION	REACTOME_CLASS_I_MHC_MEDIATED_ANTIGEN_PROCESSING_PRESENTATION		371	0.406368	1.29855	0.00178253	0.261545	1	12605	tags=47%, list=23%, signal=61%
REACTOME_PCP_CE_PATHWAY	REACTOME_PCP_CE_PATHWAY		91	0.465986	1.29687	0.0397614	0.263425	1	13212	tags=64%, list=24%, signal=83%
REACTOME_PINK1_PRKN_MEDIATED_MITOPHAGY	REACTOME_PINK1_PRKN_MEDIATED_MITOPHAGY		19	0.628597	1.29501	0.148594	0.264557	1	13212	tags=79%, list=24%, signal=103%
REACTOME_ANCHORING_OF_THE_BASAL_BODY_TO_THE_PLASMA_MEMBRANE	REACTOME_ANCHORING_OF_THE_BASAL_BODY_TO_THE_PLASMA_MEMBRANE		92	0.464486	1.29541	0.0485981	0.264814	1	12058	tags=48%, list=22%, signal=61%
REACTOME_CONVERSION_FROM_APC_C_CDC20_TO_APC_C_CDH1_IN_LATE_ANAPHASE	REACTOME_CONVERSION_FROM_APC_C_CDC20_TO_APC_C_CDH1_IN_LATE_ANAPHASE		20	0.604558	1.29245	0.124535	0.267403	1	14535	tags=65%, list=26%, signal=88%
REACTOME_UB_SPECIFIC_PROCESSING_PROTEASES	REACTOME_UB_SPECIFIC_PROCESSING_PROTEASES		182	0.430635	1.29281	0.0187617	0.267626	1	12999	tags=51%, list=23%, signal=66%
REACTOME_TAK1_ACTIVATES_NFKB_BY_PHOSPHORYLATION_AND_ACTIVATION_OF_IKKS_COMPLEX	REACTOME_TAK1_ACTIVATES_NFKB_BY_PHOSPHORYLATION_AND_ACTIVATION_OF_IKKS_COMPLEX		32	0.550245	1.28899	0.0982318	0.269607	1	11946	tags=56%, list=21%, signal=72%
REACTOME_TRANSPORT_OF_MATURE_TRANSCRIPT_TO_CYTOPLASM	REACTOME_TRANSPORT_OF_MATURE_TRANSCRIPT_TO_CYTOPLASM		82	0.467184	1.28916	0.0378378	0.270373	1	14359	tags=61%, list=26%, signal=82%
REACTOME_METABOLISM_OF_CARBOHYDRATES	REACTOME_METABOLISM_OF_CARBOHYDRATES		287	0.409372	1.28955	0.00925926	0.270635	1	12538	tags=49%, list=22%, signal=64%
REACTOME_SIGNALING_BY_NTRKS	REACTOME_SIGNALING_BY_NTRKS		134	0.444889	1.29003	0.0442804	0.270726	1	13613	tags=60%, list=24%, signal=80%
REACTOME_NEDDYLATION	REACTOME_NEDDYLATION		230	0.416523	1.28459	0.0147059	0.271642	1	12605	tags=48%, list=23%, signal=62%
REACTOME_GABA_RECEPTOR_ACTIVATION	REACTOME_GABA_RECEPTOR_ACTIVATION		60	0.483641	1.28498	0.0608519	0.271803	1	8894	tags=42%, list=16%, signal=50%
REACTOME_ANTIGEN_PROCESSING_UBIQUITINATION_PROTEASOME_DEGRADATION	REACTOME_ANTIGEN_PROCESSING_UBIQUITINATION_PROTEASOME_DEGRADATION		302	0.40893	1.28529	0.0140598	0.272133	1	12605	tags=49%, list=23%, signal=63%
REACTOME_SIGNALING_BY_NTRK3_TRKC	REACTOME_SIGNALING_BY_NTRK3_TRKC		17	0.623464	1.28669	0.134831	0.272583	1	11831	tags=65%, list=21%, signal=82%
REACTOME_ATF4_ACTIVATES_GENES_IN_RESPONSE_TO_ENDOPLASMIC_RETICULUM_STRESS	REACTOME_ATF4_ACTIVATES_GENES_IN_RESPONSE_TO_ENDOPLASMIC_RETICULUM_STRESS		26	0.569137	1.28535	0.099631	0.273	1	12924	tags=77%, list=23%, signal=100%
REACTOME_CARGO_RECOGNITION_FOR_CLATHRIN_MEDIATED_ENDOCYTOSIS	REACTOME_CARGO_RECOGNITION_FOR_CLATHRIN_MEDIATED_ENDOCYTOSIS		103	0.454299	1.28575	0.0429105	0.273317	1	11946	tags=55%, list=21%, signal=70%
REACTOME_TRANSPORT_OF_VITAMINS_NUCLEOSIDES_AND_RELATED_MOLECULES	REACTOME_TRANSPORT_OF_VITAMINS_NUCLEOSIDES_AND_RELATED_MOLECULES		44	0.515158	1.28209	0.0863971	0.275395	1	4486	tags=30%, list=8%, signal=32%
REACTOME_EXTENSION_OF_TELOMERES	REACTOME_EXTENSION_OF_TELOMERES		50	0.50222	1.27967	0.0727612	0.27695	1	13493	tags=62%, list=24%, signal=82%
REACTOME_HEME_SIGNALING	REACTOME_HEME_SIGNALING		48	0.509221	1.28068	0.0693642	0.277135	1	12091	tags=52%, list=22%, signal=66%
REACTOME_SUMOYLATION_OF_UBIQUITINYLATION_PROTEINS	REACTOME_SUMOYLATION_OF_UBIQUITINYLATION_PROTEINS		37	0.530006	1.27892	0.0965909	0.277335	1	9903	tags=49%, list=18%, signal=59%
REACTOME_G_PROTEIN_BETA_GAMMA_SIGNALLING	REACTOME_G_PROTEIN_BETA_GAMMA_SIGNALLING		32	0.538431	1.28	0.117878	0.277369	1	11521	tags=63%, list=21%, signal=79%
REACTOME_NUCLEAR_PORE_COMPLEX_NPC_DISASSEMBLY	REACTOME_NUCLEAR_PORE_COMPLEX_NPC_DISASSEMBLY		34	0.531237	1.27616	0.103321	0.28122	1	9903	tags=53%, list=18%, signal=64%
REACTOME_RHOBTB1_GTPASE_CYCLE	REACTOME_RHOBTB1_GTPASE_CYCLE		23	0.580344	1.27221	0.146045	0.286237	1	13119	tags=70%, list=24%, signal=91%
REACTOME_CLATHRIN_MEDIATED_ENDOCYTOSIS	REACTOME_CLATHRIN_MEDIATED_ENDOCYTOSIS		143	0.432023	1.27153	0.0334573	0.286565	1	12283	tags=55%, list=22%, signal=71%
REACTOME_CD28_CO_STIMULATION	REACTOME_CD28_CO_STIMULATION		33	0.540909	1.27257	0.109615	0.286598	1	11426	tags=58%, list=21%, signal=72%
REACTOME_DNA_REPAIR	REACTOME_DNA_REPAIR		274	0.40491	1.26835	0.0125224	0.289339	1	13981	tags=55%, list=25%, signal=73%
REACTOME_TRISTETRAPROLIN_TTP_ZFP36_BINDS_AND_DESTABILIZES_MRNA	REACTOME_TRISTETRAPROLIN_TTP_ZFP36_BINDS_AND_DESTABILIZES_MRNA		17	0.618161	1.26941	0.138258	0.289392	1	12924	tags=76%, list=23%, signal=100%
REACTOME_ONCOGENIC_MAPK_SIGNALING	REACTOME_ONCOGENIC_MAPK_SIGNALING		80	0.460958	1.26839	0.0720721	0.29029	1	12236	tags=54%, list=22%, signal=69%
REACTOME_MRNA_DECAY_BY_3_TO_5_EXORIBONUCLEASE	REACTOME_MRNA_DECAY_BY_3_TO_5_EXORIBONUCLEASE		16	0.629529	1.26577	0.159223	0.291459	1	12924	tags=69%, list=23%, signal=89%
REACTOME_SIGNALING_BY_EGFR_IN_CANCER	REACTOME_SIGNALING_BY_EGFR_IN_CANCER		25	0.570413	1.26662	0.143126	0.291664	1	11946	tags=72%, list=21%, signal=92%
REACTOME_P75NTR_SIGNALS_VIA_NF_KB	REACTOME_P75NTR_SIGNALS_VIA_NF_KB		16	0.632301	1.26603	0.152964	0.291877	1	11946	tags=69%, list=21%, signal=87%
REACTOME_POST_CHAPERONIN_TUBULIN_FOLDING_PATHWAY	REACTOME_POST_CHAPERONIN_TUBULIN_FOLDING_PATHWAY		23	0.584803	1.26387	0.124506	0.292008	1	11014	tags=57%, list=20%, signal=70%
REACTOME_PROCESSING_OF_INTRONLESS_PRE_MRNAS	REACTOME_PROCESSING_OF_INTRONLESS_PRE_MRNAS		19	0.605427	1.2648	0.150794	0.292129	1	13108	tags=63%, list=24%, signal=83%
REACTOME_REGULATION_OF_KIT_SIGNALING	REACTOME_REGULATION_OF_KIT_SIGNALING		16	0.631986	1.26419	0.155235	0.292298	1	11069	tags=63%, list=20%, signal=78%
REACTOME_ACTIVATION_OF_AMPK_DOWNSTREAM_OF_NMDARS	REACTOME_ACTIVATION_OF_AMPK_DOWNSTREAM_OF_NMDARS		28	0.554327	1.26317	0.126506	0.292429	1	9048	tags=46%, list=16%, signal=55%
REACTOME_FC_EPSILON_RECEPTOR_FCERI_SIGNALING	REACTOME_FC_EPSILON_RECEPTOR_FCERI_SIGNALING		185	0.42246	1.26149	0.0296684	0.293751	1	12065	tags=44%, list=22%, signal=56%
REACTOME_TRANSLOCATION_OF_SLC2A4_GLUT4_TO_THE_PLASMA_MEMBRANE	REACTOME_TRANSLOCATION_OF_SLC2A4_GLUT4_TO_THE_PLASMA_MEMBRANE		71	0.468824	1.26171	0.0736086	0.294294	1	11426	tags=51%, list=21%, signal=64%
REACTOME_REGULATION_OF_GLUCOKINASE_BY_GLUCOKINASE_REGULATORY_PROTEIN	REACTOME_REGULATION_OF_GLUCOKINASE_BY_GLUCOKINASE_REGULATORY_PROTEIN		30	0.557284	1.25908	0.125725	0.295286	1	9903	tags=53%, list=18%, signal=65%
REACTOME_EGFR_DOWNREGULATION	REACTOME_EGFR_DOWNREGULATION		31	0.536647	1.25959	0.119192	0.295338	1	11946	tags=68%, list=21%, signal=86%
REACTOME_GLYCOSAMINOGLYCAN_METABOLISM	REACTOME_GLYCOSAMINOGLYCAN_METABOLISM		122	0.438844	1.25965	0.0733083	0.296263	1	10139	tags=43%, list=18%, signal=53%
REACTOME_CHONDROITIN_SULFATE_DERMATAN_SULFATE_METABOLISM	REACTOME_CHONDROITIN_SULFATE_DERMATAN_SULFATE_METABOLISM		50	0.498223	1.25384	0.0898876	0.298444	1	9985	tags=50%, list=18%, signal=61%
REACTOME_MITOCHONDRIAL_CALCIUM_ION_TRANSPORT	REACTOME_MITOCHONDRIAL_CALCIUM_ION_TRANSPORT		21	0.583188	1.25537	0.130081	0.298478	1	9599	tags=48%, list=17%, signal=58%
REACTOME_REGULATION_OF_TNFR1_SIGNALING	REACTOME_REGULATION_OF_TNFR1_SIGNALING		33	0.537021	1.25637	0.116371	0.298536	1	14242	tags=67%, list=26%, signal=89%
REACTOME_SUMOYLATION_OF_SUMOYLATION_PROTEINS	REACTOME_SUMOYLATION_OF_SUMOYLATION_PROTEINS		33	0.530029	1.25484	0.124514	0.29859	1	9903	tags=48%, list=18%, signal=59%
REACTOME_AMINE_LIGAND_BINDING_RECEPTORS	REACTOME_AMINE_LIGAND_BINDING_RECEPTORS		42	0.505466	1.25409	0.120459	0.299061	1	8152	tags=33%, list=15%, signal=39%
REACTOME_NEGATIVE_REGULATION_OF_THE_PI3K_AKT_NETWORK	REACTOME_NEGATIVE_REGULATION_OF_THE_PI3K_AKT_NETWORK		113	0.44109	1.25551	0.0505618	0.29915	1	9789	tags=39%, list=18%, signal=47%
REACTOME_B_WICH_COMPLEX_POSITIVELY_REGULATES_RRNA_EXPRESSION	REACTOME_B_WICH_COMPLEX_POSITIVELY_REGULATES_RRNA_EXPRESSION		28	0.554705	1.25639	0.129094	0.299492	1	10800	tags=50%, list=19%, signal=62%
REACTOME_PD_1_SIGNALING	REACTOME_PD_1_SIGNALING		24	0.565977	1.25069	0.134875	0.303724	1	14271	tags=42%, list=26%, signal=56%
REACTOME_SIGNALING_BY_ERBB2	REACTOME_SIGNALING_BY_ERBB2		49	0.488794	1.24751	0.10566	0.30392	1	12114	tags=61%, list=22%, signal=78%
REACTOME_HOMOLOGY_DIRECTED_REPAIR	REACTOME_HOMOLOGY_DIRECTED_REPAIR		100	0.447085	1.2497	0.0640569	0.30454	1	13366	tags=54%, list=24%, signal=71%
REACTOME_ERK_MAPK_TARGETS	REACTOME_ERK_MAPK_TARGETS		22	0.574841	1.24767	0.136735	0.304554	1	8391	tags=50%, list=15%, signal=59%
REACTOME_BUTYRATE_RESPONSE_FACTOR_1_BRF1_BINDS_AND_DESTABILIZES_MRNA	REACTOME_BUTYRATE_RESPONSE_FACTOR_1_BRF1_BINDS_AND_DESTABILIZES_MRNA		17	0.608688	1.24772	0.170168	0.305465	1	12924	tags=76%, list=23%, signal=100%
REACTOME_KSRP_KHSRP_BINDS_AND_DESTABILIZES_MRNA	REACTOME_KSRP_KHSRP_BINDS_AND_DESTABILIZES_MRNA		17	0.607456	1.24615	0.180147	0.305576	1	13146	tags=76%, list=24%, signal=100%
REACTOME_GENE_SILENCING_BY_RNA	REACTOME_GENE_SILENCING_BY_RNA		78	0.456042	1.24801	0.0839695	0.305928	1	11354	tags=46%, list=20%, signal=58%
REACTOME_GABA_B_RECEPTOR_ACTIVATION	REACTOME_GABA_B_RECEPTOR_ACTIVATION		43	0.503553	1.24535	0.117988	0.306166	1	8894	tags=42%, list=16%, signal=50%
REACTOME_LDL_CLEARANCE	REACTOME_LDL_CLEARANCE		19	0.5963	1.24809	0.158	0.30679	1	5365	tags=37%, list=10%, signal=41%
REACTOME_THROMBIN_SIGNALLING_THROUGH_PROTEINASE_ACTIVATED_RECEPTORS_PARS	REACTOME_THROMBIN_SIGNALLING_THROUGH_PROTEINASE_ACTIVATED_RECEPTORS_PARS		32	0.537444	1.243	0.126654	0.309911	1	4263	tags=38%, list=8%, signal=41%
REACTOME_SIGNAL_AMPLIFICATION	REACTOME_SIGNAL_AMPLIFICATION		33	0.526647	1.24135	0.150558	0.310191	1	4263	tags=33%, list=8%, signal=36%
REACTOME_SIGNALING_BY_VEGF	REACTOME_SIGNALING_BY_VEGF		105	0.440806	1.24166	0.0775047	0.310545	1	11616	tags=48%, list=21%, signal=60%
REACTOME_RAS_PROCESSING	REACTOME_RAS_PROCESSING		24	0.554562	1.24199	0.15121	0.310898	1	13721	tags=71%, list=25%, signal=94%
REACTOME_SUMOYLATION	REACTOME_SUMOYLATION		169	0.41469	1.23941	0.0460177	0.312144	1	12166	tags=47%, list=22%, signal=60%
REACTOME_OPIOID_SIGNALLING	REACTOME_OPIOID_SIGNALLING		89	0.446182	1.23964	0.0938628	0.312606	1	10405	tags=48%, list=19%, signal=59%
REACTOME_UNFOLDED_PROTEIN_RESPONSE_UPR	REACTOME_UNFOLDED_PROTEIN_RESPONSE_UPR		89	0.44959	1.23816	0.0735849	0.313463	1	13014	tags=60%, list=23%, signal=78%
REACTOME_DEATH_RECEPTOR_SIGNALLING	REACTOME_DEATH_RECEPTOR_SIGNALLING		138	0.421095	1.23745	0.0493359	0.313834	1	9789	tags=38%, list=18%, signal=46%
REACTOME_CASPASE_ACTIVATION_VIA_EXTRINSIC_APOPTOTIC_SIGNALLING_PATHWAY	REACTOME_CASPASE_ACTIVATION_VIA_EXTRINSIC_APOPTOTIC_SIGNALLING_PATHWAY		26	0.547873	1.23636	0.144487	0.315122	1	7007	tags=46%, list=13%, signal=53%
REACTOME_CDC42_GTPASE_CYCLE	REACTOME_CDC42_GTPASE_CYCLE		157	0.414953	1.23101	0.0536044	0.323303	1	10692	tags=45%, list=19%, signal=55%
REACTOME_HYALURONAN_METABOLISM	REACTOME_HYALURONAN_METABOLISM		16	0.622593	1.23133	0.189796	0.323696	1	9632	tags=56%, list=17%, signal=68%
REACTOME_ADP_SIGNALLING_THROUGH_P2Y_PURINOCEPTOR_1	REACTOME_ADP_SIGNALLING_THROUGH_P2Y_PURINOCEPTOR_1		25	0.54687	1.22918	0.14902	0.326143	1	3916	tags=36%, list=7%, signal=39%
REACTOME_INTERLEUKIN_7_SIGNALING	REACTOME_INTERLEUKIN_7_SIGNALING		23	0.550811	1.22686	0.170254	0.327809	1	2659	tags=26%, list=5%, signal=27%
REACTOME_PLATELET_ACTIVATION_SIGNALING_AND_AGGREGATION	REACTOME_PLATELET_ACTIVATION_SIGNALING_AND_AGGREGATION		256	0.392252	1.22716	0.035461	0.328248	1	12288	tags=44%, list=22%, signal=56%
REACTOME_SIGNALING_BY_TGFB_FAMILY_MEMBERS	REACTOME_SIGNALING_BY_TGFB_FAMILY_MEMBERS		102	0.433821	1.2272	0.064695	0.329176	1	12169	tags=49%, list=22%, signal=63%
REACTOME_MTOR_SIGNALLING	REACTOME_MTOR_SIGNALLING		41	0.492658	1.2231	0.134357	0.333812	1	11777	tags=54%, list=21%, signal=68%
REACTOME_REGULATION_OF_RUNX2_EXPRESSION_AND_ACTIVITY	REACTOME_REGULATION_OF_RUNX2_EXPRESSION_AND_ACTIVITY		72	0.460177	1.22337	0.111954	0.334276	1	13511	tags=69%, list=24%, signal=92%
REACTOME_SIGNALING_BY_ERYTHROPOIETIN	REACTOME_SIGNALING_BY_ERYTHROPOIETIN		25	0.550245	1.21915	0.174168	0.339602	1	10440	tags=52%, list=19%, signal=64%
REACTOME_DDX58_IFIH1_MEDIATED_INDUCTION_OF_INTERFERON_ALPHA_BETA	REACTOME_DDX58_IFIH1_MEDIATED_INDUCTION_OF_INTERFERON_ALPHA_BETA		79	0.443224	1.21961	0.102703	0.339765	1	12410	tags=47%, list=22%, signal=60%
REACTOME_INWARDLY_RECTIFYING_K_CHANNELS	REACTOME_INWARDLY_RECTIFYING_K_CHANNELS		35	0.511669	1.2167	0.147114	0.341731	1	4167	tags=34%, list=7%, signal=37%
REACTOME_CLASS_A_1_RHODOPSIN_LIKE_RECEPTORS	REACTOME_CLASS_A_1_RHODOPSIN_LIKE_RECEPTORS		324	0.385915	1.217	0.0279146	0.342133	1	6913	tags=28%, list=12%, signal=32%
REACTOME_ABC_FAMILY_PROTEINS_MEDIATED_TRANSPORT	REACTOME_ABC_FAMILY_PROTEINS_MEDIATED_TRANSPORT		102	0.42782	1.21726	0.100746	0.342591	1	12999	tags=59%, list=23%, signal=77%
REACTOME_PROCESSIVE_SYNTHESIS_ON_THE_LAGGING_STRAND	REACTOME_PROCESSIVE_SYNTHESIS_ON_THE_LAGGING_STRAND		15	0.611033	1.20966	0.21172	0.351416	1	14591	tags=87%, list=26%, signal=117%
REACTOME_SUMOYLATION_OF_RNA_BINDING_PROTEINS	REACTOME_SUMOYLATION_OF_RNA_BINDING_PROTEINS		45	0.484299	1.21104	0.152134	0.351495	1	14250	tags=62%, list=26%, signal=84%
REACTOME_CHAPERONE_MEDIATED_AUTOPHAGY	REACTOME_CHAPERONE_MEDIATED_AUTOPHAGY		22	0.556889	1.20997	0.165354	0.351767	1	11946	tags=50%, list=21%, signal=64%
REACTOME_ABC_TRANSPORTER_DISORDERS	REACTOME_ABC_TRANSPORTER_DISORDERS		76	0.447422	1.21014	0.0983607	0.352453	1	13360	tags=63%, list=24%, signal=83%
REACTOME_BETA_CATENIN_INDEPENDENT_WNT_SIGNALING	REACTOME_BETA_CATENIN_INDEPENDENT_WNT_SIGNALING		145	0.412042	1.21105	0.0686456	0.352524	1	12135	tags=52%, list=22%, signal=67%
REACTOME_TRAF6_MEDIATED_IRF7_ACTIVATION	REACTOME_TRAF6_MEDIATED_IRF7_ACTIVATION		29	0.533358	1.20668	0.168157	0.357081	1	8971	tags=31%, list=16%, signal=37%
REACTOME_PROCESSING_OF_DNA_DOUBLE_STRAND_BREAK_ENDS	REACTOME_PROCESSING_OF_DNA_DOUBLE_STRAND_BREAK_ENDS		60	0.45314	1.20545	0.120983	0.358614	1	13366	tags=55%, list=24%, signal=72%
REACTOME_INTRINSIC_PATHWAY_FOR_APOPTOSIS	REACTOME_INTRINSIC_PATHWAY_FOR_APOPTOSIS		53	0.468377	1.20403	0.133588	0.359668	1	11426	tags=53%, list=21%, signal=66%
REACTOME_NUCLEAR_EVENTS_KINASE_AND_TRANSCRIPTION_FACTOR_ACTIVATION	REACTOME_NUCLEAR_EVENTS_KINASE_AND_TRANSCRIPTION_FACTOR_ACTIVATION		61	0.45678	1.20434	0.129943	0.360009	1	9880	tags=44%, list=18%, signal=54%
REACTOME_REGULATION_OF_RUNX1_EXPRESSION_AND_ACTIVITY	REACTOME_REGULATION_OF_RUNX1_EXPRESSION_AND_ACTIVITY		17	0.594933	1.20153	0.213018	0.3629	1	11073	tags=47%, list=20%, signal=59%
REACTOME_ASSOCIATION_OF_TRIC_CCT_WITH_TARGET_PROTEINS_DURING_BIOSYNTHESIS	REACTOME_ASSOCIATION_OF_TRIC_CCT_WITH_TARGET_PROTEINS_DURING_BIOSYNTHESIS		39	0.490855	1.20199	0.166045	0.363042	1	12091	tags=49%, list=22%, signal=62%
REACTOME_INTERCONVERSION_OF_NUCLEOTIDE_DI_AND_TRIPHOSPHATES	REACTOME_INTERCONVERSION_OF_NUCLEOTIDE_DI_AND_TRIPHOSPHATES		28	0.527802	1.19913	0.17795	0.367252	1	10046	tags=50%, list=18%, signal=61%
REACTOME_SENESCENCE_ASSOCIATED_SECRETORY_PHENOTYPE_SASP	REACTOME_SENESCENCE_ASSOCIATED_SECRETORY_PHENOTYPE_SASP		51	0.467291	1.19855	0.1341	0.367412	1	13665	tags=65%, list=25%, signal=86%
REACTOME_RHOBTB_GTPASE_CYCLE	REACTOME_RHOBTB_GTPASE_CYCLE		35	0.504866	1.19799	0.181275	0.367643	1	13119	tags=63%, list=24%, signal=82%
REACTOME_ZBP1_DAI_MEDIATED_INDUCTION_OF_TYPE_I_IFNS	REACTOME_ZBP1_DAI_MEDIATED_INDUCTION_OF_TYPE_I_IFNS		21	0.556177	1.19462	0.180723	0.371764	1	11494	tags=67%, list=21%, signal=84%
REACTOME_REGULATION_OF_HSF1_MEDIATED_HEAT_SHOCK_RESPONSE	REACTOME_REGULATION_OF_HSF1_MEDIATED_HEAT_SHOCK_RESPONSE		79	0.43757	1.19493	0.109195	0.372131	1	10552	tags=43%, list=19%, signal=53%
REACTOME_GROWTH_HORMONE_RECEPTOR_SIGNALING	REACTOME_GROWTH_HORMONE_RECEPTOR_SIGNALING		24	0.542717	1.19511	0.207921	0.37283	1	2659	tags=21%, list=5%, signal=22%
REACTOME_LEISHMANIA_INFECTION	REACTOME_LEISHMANIA_INFECTION		308	0.377422	1.19269	0.0503356	0.375301	1	10259	tags=31%, list=18%, signal=37%
REACTOME_RAB_REGULATION_OF_TRAFFICKING	REACTOME_RAB_REGULATION_OF_TRAFFICKING		119	0.410266	1.1907	0.0944056	0.376383	1	12804	tags=50%, list=23%, signal=65%
REACTOME_DISEASES_OF_IMMUNE_SYSTEM	REACTOME_DISEASES_OF_IMMUNE_SYSTEM		31	0.504671	1.19139	0.19186	0.37696	1	11048	tags=45%, list=20%, signal=56%
REACTOME_SIGNALING_BY_HEDGEHOG	REACTOME_SIGNALING_BY_HEDGEHOG		148	0.405079	1.19076	0.0854545	0.377317	1	13212	tags=56%, list=24%, signal=73%
REACTOME_DEFENSINS	REACTOME_DEFENSINS		48	0.466142	1.18887	0.143116	0.377319	1	5952	tags=19%, list=11%, signal=21%
REACTOME_ANTIVIRAL_MECHANISM_BY_IFN_STIMULATED_GENES	REACTOME_ANTIVIRAL_MECHANISM_BY_IFN_STIMULATED_GENES		80	0.432575	1.18923	0.140036	0.377563	1	9903	tags=44%, list=18%, signal=53%
REACTOME_MITOPHAGY	REACTOME_MITOPHAGY		26	0.524427	1.18813	0.190476	0.377948	1	13212	tags=65%, list=24%, signal=86%
REACTOME_CONSTITUTIVE_SIGNALING_BY_ABERRANT_PI3K_IN_CANCER	REACTOME_CONSTITUTIVE_SIGNALING_BY_ABERRANT_PI3K_IN_CANCER		78	0.439588	1.18945	0.129562	0.378131	1	5826	tags=29%, list=10%, signal=33%
REACTOME_GLUCONEOGENESIS	REACTOME_GLUCONEOGENESIS		34	0.499835	1.18694	0.187856	0.379789	1	12926	tags=59%, list=23%, signal=77%
REACTOME_PIWI_INTERACTING_RNA_PIRNA_BIOGENESIS	REACTOME_PIWI_INTERACTING_RNA_PIRNA_BIOGENESIS		29	0.517595	1.18514	0.223529	0.382483	1	11968	tags=55%, list=21%, signal=70%
REACTOME_NEUTROPHIL_DEGRANULATION	REACTOME_NEUTROPHIL_DEGRANULATION		464	0.363908	1.18335	0.0291595	0.385498	1	10780	tags=36%, list=19%, signal=44%
REACTOME_ORGANELLE_BIOGENESIS_AND_MAINTENANCE	REACTOME_ORGANELLE_BIOGENESIS_AND_MAINTENANCE		264	0.378107	1.182	0.0541958	0.386502	1	12091	tags=45%, list=22%, signal=57%
REACTOME_PLATELET_SENSITIZATION_BY_LDL	REACTOME_PLATELET_SENSITIZATION_BY_LDL		16	0.592697	1.18209	0.25	0.387372	1	9445	tags=56%, list=17%, signal=68%
REACTOME_CYCLIN_D_ASSOCIATED_EVENTS_IN_G1	REACTOME_CYCLIN_D_ASSOCIATED_EVENTS_IN_G1		47	0.469082	1.18047	0.167279	0.388835	1	11946	tags=62%, list=21%, signal=78%
REACTOME_CYCLIN_A_B1_B2_ASSOCIATED_EVENTS_DURING_G2_M_TRANSITION	REACTOME_CYCLIN_A_B1_B2_ASSOCIATED_EVENTS_DURING_G2_M_TRANSITION		25	0.529405	1.17912	0.229205	0.390827	1	10084	tags=52%, list=18%, signal=63%
REACTOME_RHOG_GTPASE_CYCLE	REACTOME_RHOG_GTPASE_CYCLE		71	0.441614	1.17755	0.16092	0.392205	1	10788	tags=42%, list=19%, signal=52%
REACTOME_TRANSCRIPTIONAL_REGULATION_BY_RUNX1	REACTOME_TRANSCRIPTIONAL_REGULATION_BY_RUNX1		178	0.391559	1.17798	0.0864865	0.392341	1	13246	tags=49%, list=24%, signal=64%
REACTOME_CD209_DC_SIGN_SIGNALING	REACTOME_CD209_DC_SIGN_SIGNALING		21	0.545961	1.17528	0.189084	0.396379	1	11165	tags=52%, list=20%, signal=65%
REACTOME_CELLULAR_RESPONSE_TO_HEAT_STRESS	REACTOME_CELLULAR_RESPONSE_TO_HEAT_STRESS		98	0.419763	1.17422	0.12381	0.396683	1	10552	tags=42%, list=19%, signal=52%
REACTOME_NEGATIVE_EPIGENETIC_REGULATION_OF_RRNA_EXPRESSION	REACTOME_NEGATIVE_EPIGENETIC_REGULATION_OF_RRNA_EXPRESSION		46	0.472778	1.1743	0.180608	0.397582	1	13814	tags=61%, list=25%, signal=81%
REACTOME_TRAF6_MEDIATED_INDUCTION_OF_TAK1_COMPLEX_WITHIN_TLR4_COMPLEX	REACTOME_TRAF6_MEDIATED_INDUCTION_OF_TAK1_COMPLEX_WITHIN_TLR4_COMPLEX		16	0.583221	1.17267	0.258126	0.399308	1	6656	tags=50%, list=12%, signal=57%
REACTOME_E2F_MEDIATED_REGULATION_OF_DNA_REPLICATION	REACTOME_E2F_MEDIATED_REGULATION_OF_DNA_REPLICATION		22	0.539303	1.17189	0.210634	0.40001	1	14252	tags=68%, list=26%, signal=92%
REACTOME_SIGNALING_BY_PTK6	REACTOME_SIGNALING_BY_PTK6		54	0.456337	1.17065	0.160232	0.401007	1	11946	tags=52%, list=21%, signal=66%
REACTOME_G_ALPHA_I_SIGNALLING_EVENTS	REACTOME_G_ALPHA_I_SIGNALLING_EVENTS		312	0.372155	1.17076	0.0617284	0.401783	1	11265	tags=39%, list=20%, signal=49%
REACTOME_TRANSCRIPTIONAL_ACTIVITY_OF_SMAD2_SMAD3_SMAD4_HETEROTRIMER	REACTOME_TRANSCRIPTIONAL_ACTIVITY_OF_SMAD2_SMAD3_SMAD4_HETEROTRIMER		44	0.475407	1.16806	0.195531	0.405085	1	12754	tags=52%, list=23%, signal=68%
REACTOME_PLATELET_HOMEOSTASIS	REACTOME_PLATELET_HOMEOSTASIS		82	0.42776	1.16839	0.161959	0.40539	1	8796	tags=39%, list=16%, signal=46%
REACTOME_POSITIVE_EPIGENETIC_REGULATION_OF_RRNA_EXPRESSION	REACTOME_POSITIVE_EPIGENETIC_REGULATION_OF_RRNA_EXPRESSION		43	0.475894	1.1656	0.183908	0.408797	1	11206	tags=44%, list=20%, signal=55%
REACTOME_NEUROTRANSMITTER_RECEPTORS_AND_POSTSYNAPTIC_SIGNAL_TRANSMISSION	REACTOME_NEUROTRANSMITTER_RECEPTORS_AND_POSTSYNAPTIC_SIGNAL_TRANSMISSION		204	0.379792	1.1659	0.0940767	0.40911	1	10057	tags=40%, list=18%, signal=48%
REACTOME_TRANSCRIPTIONAL_REGULATION_BY_RUNX2	REACTOME_TRANSCRIPTIONAL_REGULATION_BY_RUNX2		119	0.409102	1.16261	0.139489	0.414952	1	12114	tags=56%, list=22%, signal=72%
REACTOME_DISEASES_OF_MITOTIC_CELL_CYCLE	REACTOME_DISEASES_OF_MITOTIC_CELL_CYCLE		38	0.479622	1.15915	0.214421	0.421246	1	13995	tags=66%, list=25%, signal=88%
REACTOME_RNA_POLYMERASE_I_TRANSCRIPTION_INITIATION	REACTOME_RNA_POLYMERASE_I_TRANSCRIPTION_INITIATION		44	0.463848	1.15861	0.176015	0.421471	1	13814	tags=52%, list=25%, signal=69%
REACTOME_GPCR_LIGAND_BINDING	REACTOME_GPCR_LIGAND_BINDING		452	0.3578	1.15932	0.0414594	0.421928	1	5550	tags=24%, list=10%, signal=26%
REACTOME_ADORA2B_MEDIATED_ANTI_INFLAMMATORY_CYTOKINES_PRODUCTION	REACTOME_ADORA2B_MEDIATED_ANTI_INFLAMMATORY_CYTOKINES_PRODUCTION		133	0.398136	1.1576	0.134935	0.422746	1	10256	tags=32%, list=18%, signal=39%
REACTOME_FGFR2_ALTERNATIVE_SPLICING	REACTOME_FGFR2_ALTERNATIVE_SPLICING		27	0.51345	1.15693	0.231683	0.423264	1	11994	tags=59%, list=22%, signal=75%
REACTOME_RND3_GTPASE_CYCLE	REACTOME_RND3_GTPASE_CYCLE		42	0.466698	1.15622	0.205825	0.42379	1	11645	tags=48%, list=21%, signal=60%
REACTOME_RNA_POLYMERASE_II_TRANSCRIPTION_TERMINATION	REACTOME_RNA_POLYMERASE_II_TRANSCRIPTION_TERMINATION		66	0.434398	1.15222	0.197761	0.432202	1	13215	tags=58%, list=24%, signal=75%
REACTOME_SIGNAL_TRANSDUCTION_BY_L1	REACTOME_SIGNAL_TRANSDUCTION_BY_L1		21	0.525473	1.15041	0.242775	0.434371	1	2623	tags=29%, list=5%, signal=30%
REACTOME_DNA_DOUBLE_STRAND_BREAK_REPAIR	REACTOME_DNA_DOUBLE_STRAND_BREAK_REPAIR		129	0.39467	1.15047	0.140952	0.435298	1	13366	tags=51%, list=24%, signal=67%
REACTOME_ACTIVATION_OF_BH3_ONLY_PROTEINS	REACTOME_ACTIVATION_OF_BH3_ONLY_PROTEINS		30	0.49114	1.14777	0.228628	0.436321	1	13010	tags=67%, list=23%, signal=87%
REACTOME_INTRA_GOLGI_TRAFFIC	REACTOME_INTRA_GOLGI_TRAFFIC		43	0.461205	1.14869	0.196498	0.436351	1	12569	tags=60%, list=23%, signal=78%
REACTOME_SIGNALING_BY_FGFR2_IIIA_TM	REACTOME_SIGNALING_BY_FGFR2_IIIA_TM		19	0.543406	1.14824	0.253283	0.436379	1	11994	tags=68%, list=22%, signal=87%
REACTOME_SYNTHESIS_OF_PIPS_AT_THE_GOLGI_MEMBRANE	REACTOME_SYNTHESIS_OF_PIPS_AT_THE_GOLGI_MEMBRANE		18	0.553218	1.14871	0.256048	0.437412	1	9472	tags=39%, list=17%, signal=47%
REACTOME_REGULATION_OF_TLR_BY_ENDOGENOUS_LIGAND	REACTOME_REGULATION_OF_TLR_BY_ENDOGENOUS_LIGAND		20	0.547202	1.14561	0.262327	0.440713	1	5822	tags=35%, list=10%, signal=39%
REACTOME_TBC_RABGAPS	REACTOME_TBC_RABGAPS		43	0.463126	1.14369	0.227437	0.444413	1	12529	tags=56%, list=22%, signal=72%
REACTOME_DEADENYLATION_DEPENDENT_MRNA_DECAY	REACTOME_DEADENYLATION_DEPENDENT_MRNA_DECAY		53	0.439475	1.14048	0.204633	0.451318	1	14224	tags=64%, list=26%, signal=86%
REACTOME_TGF_BETA_RECEPTOR_SIGNALING_IN_EMT_EPITHELIAL_TO_MESENCHYMAL_TRANSITION	REACTOME_TGF_BETA_RECEPTOR_SIGNALING_IN_EMT_EPITHELIAL_TO_MESENCHYMAL_TRANSITION		16	0.560886	1.13887	0.265504	0.454199	1	11946	tags=69%, list=21%, signal=87%
REACTOME_GAP_FILLING_DNA_REPAIR_SYNTHESIS_AND_LIGATION_IN_GG_NER	REACTOME_GAP_FILLING_DNA_REPAIR_SYNTHESIS_AND_LIGATION_IN_GG_NER		25	0.510939	1.13747	0.256809	0.45653	1	14600	tags=76%, list=26%, signal=103%
REACTOME_G_ALPHA_Z_SIGNALLING_EVENTS	REACTOME_G_ALPHA_Z_SIGNALLING_EVENTS		48	0.444228	1.13442	0.216418	0.461671	1	9252	tags=40%, list=17%, signal=47%
REACTOME_PROSTACYCLIN_SIGNALLING_THROUGH_PROSTACYCLIN_RECEPTOR	REACTOME_PROSTACYCLIN_SIGNALLING_THROUGH_PROSTACYCLIN_RECEPTOR		19	0.546097	1.13481	0.282004	0.46194	1	6688	tags=42%, list=12%, signal=48%
REACTOME_CILIUM_ASSEMBLY	REACTOME_CILIUM_ASSEMBLY		191	0.373125	1.1328	0.150877	0.463652	1	12076	tags=44%, list=22%, signal=56%
REACTOME_TP53_REGULATES_TRANSCRIPTION_OF_CELL_CYCLE_GENES	REACTOME_TP53_REGULATES_TRANSCRIPTION_OF_CELL_CYCLE_GENES		48	0.454248	1.13298	0.227872	0.464289	1	12754	tags=56%, list=23%, signal=73%
REACTOME_SIGNALING_BY_NUCLEAR_RECEPTORS	REACTOME_SIGNALING_BY_NUCLEAR_RECEPTORS		237	0.364899	1.13104	0.114878	0.464884	1	12169	tags=43%, list=22%, signal=54%
REACTOME_RAC1_GTPASE_CYCLE	REACTOME_RAC1_GTPASE_CYCLE		180	0.375845	1.1318	0.141304	0.465087	1	9986	tags=38%, list=18%, signal=47%
REACTOME_RHOH_GTPASE_CYCLE	REACTOME_RHOH_GTPASE_CYCLE		35	0.466368	1.13134	0.247899	0.46516	1	11645	tags=46%, list=21%, signal=58%
REACTOME_ACTIVATION_OF_NMDA_RECEPTORS_AND_POSTSYNAPTIC_EVENTS	REACTOME_ACTIVATION_OF_NMDA_RECEPTORS_AND_POSTSYNAPTIC_EVENTS		93	0.40739	1.12996	0.179048	0.466499	1	10256	tags=44%, list=18%, signal=54%
REACTOME_CHEMOKINE_RECEPTORS_BIND_CHEMOKINES	REACTOME_CHEMOKINE_RECEPTORS_BIND_CHEMOKINES		57	0.436068	1.12831	0.232727	0.469604	1	5231	tags=37%, list=9%, signal=41%
REACTOME_SUMOYLATION_OF_DNA_DAMAGE_RESPONSE_AND_REPAIR_PROTEINS	REACTOME_SUMOYLATION_OF_DNA_DAMAGE_RESPONSE_AND_REPAIR_PROTEINS		74	0.419524	1.12715	0.214953	0.470145	1	9998	tags=38%, list=18%, signal=46%
REACTOME_TELOMERE_EXTENSION_BY_TELOMERASE	REACTOME_TELOMERE_EXTENSION_BY_TELOMERASE		23	0.521869	1.12657	0.268482	0.470548	1	13493	tags=70%, list=24%, signal=92%
REACTOME_GAB1_SIGNALOSOME	REACTOME_GAB1_SIGNALOSOME		17	0.551409	1.12735	0.28023	0.470744	1	11069	tags=65%, list=20%, signal=81%
REACTOME_SIGNALING_BY_MODERATE_KINASE_ACTIVITY_BRAF_MUTANTS	REACTOME_SIGNALING_BY_MODERATE_KINASE_ACTIVITY_BRAF_MUTANTS		45	0.445274	1.12396	0.221374	0.474843	1	12236	tags=56%, list=22%, signal=71%
REACTOME_PI3K_AKT_SIGNALING_IN_CANCER	REACTOME_PI3K_AKT_SIGNALING_IN_CANCER		105	0.401434	1.12335	0.203738	0.475252	1	10440	tags=39%, list=19%, signal=48%
REACTOME_PRESYNAPTIC_FUNCTION_OF_KAINATE_RECEPTORS	REACTOME_PRESYNAPTIC_FUNCTION_OF_KAINATE_RECEPTORS		21	0.523527	1.1241	0.256705	0.475645	1	6688	tags=38%, list=12%, signal=43%
REACTOME_SIGNALING_BY_ERBB4	REACTOME_SIGNALING_BY_ERBB4		58	0.432248	1.12276	0.218391	0.475666	1	11946	tags=55%, list=21%, signal=70%
REACTOME_DOWNREGULATION_OF_SMAD2_3_SMAD4_TRANSCRIPTIONAL_ACTIVITY	REACTOME_DOWNREGULATION_OF_SMAD2_3_SMAD4_TRANSCRIPTIONAL_ACTIVITY		23	0.512254	1.12109	0.274766	0.477903	1	12410	tags=52%, list=22%, signal=67%
REACTOME_TNF_SIGNALING	REACTOME_TNF_SIGNALING		42	0.45266	1.12127	0.23327	0.478577	1	9514	tags=36%, list=17%, signal=43%
REACTOME_SIGNALING_BY_BRAF_AND_RAF_FUSIONS	REACTOME_SIGNALING_BY_BRAF_AND_RAF_FUSIONS		63	0.421601	1.11802	0.238532	0.482761	1	12236	tags=54%, list=22%, signal=69%
REACTOME_G_ALPHA_S_SIGNALLING_EVENTS	REACTOME_G_ALPHA_S_SIGNALLING_EVENTS		142	0.378739	1.11872	0.159926	0.483106	1	8103	tags=26%, list=15%, signal=30%
REACTOME_RHOBTB2_GTPASE_CYCLE	REACTOME_RHOBTB2_GTPASE_CYCLE		23	0.509694	1.11826	0.28626	0.483289	1	13119	tags=65%, list=24%, signal=85%
REACTOME_LAGGING_STRAND_SYNTHESIS	REACTOME_LAGGING_STRAND_SYNTHESIS		20	0.532157	1.11311	0.308958	0.494444	1	14591	tags=80%, list=26%, signal=108%
REACTOME_G_ALPHA_Q_SIGNALLING_EVENTS	REACTOME_G_ALPHA_Q_SIGNALLING_EVENTS		215	0.364393	1.10885	0.161739	0.50438	1	10452	tags=38%, list=19%, signal=46%
REACTOME_JNK_C_JUN_KINASES_PHOSPHORYLATION_AND_ACTIVATION_MEDIATED_BY_ACTIVATED_HUMAN_TAK1	REACTOME_JNK_C_JUN_KINASES_PHOSPHORYLATION_AND_ACTIVATION_MEDIATED_BY_ACTIVATED_HUMAN_TAK1		22	0.506427	1.10824	0.298419	0.504805	1	8640	tags=41%, list=16%, signal=48%
REACTOME_DNA_DAMAGE_RECOGNITION_IN_GG_NER	REACTOME_DNA_DAMAGE_RECOGNITION_IN_GG_NER		38	0.462303	1.10682	0.283784	0.505218	1	13452	tags=63%, list=24%, signal=83%
REACTOME_MAPK_TARGETS_NUCLEAR_EVENTS_MEDIATED_BY_MAP_KINASES	REACTOME_MAPK_TARGETS_NUCLEAR_EVENTS_MEDIATED_BY_MAP_KINASES		31	0.471747	1.10758	0.290741	0.505486	1	9880	tags=48%, list=18%, signal=59%
REACTOME_REGULATION_OF_TP53_EXPRESSION_AND_DEGRADATION	REACTOME_REGULATION_OF_TP53_EXPRESSION_AND_DEGRADATION		37	0.453613	1.10556	0.290135	0.506219	1	11946	tags=51%, list=21%, signal=65%
REACTOME_SEALING_OF_THE_NUCLEAR_ENVELOPE_NE_BY_ESCRT_III	REACTOME_SEALING_OF_THE_NUCLEAR_ENVELOPE_NE_BY_ESCRT_III		31	0.475781	1.10684	0.280899	0.506346	1	12831	tags=52%, list=23%, signal=67%
REACTOME_TRAF6_MEDIATED_NF_KB_ACTIVATION	REACTOME_TRAF6_MEDIATED_NF_KB_ACTIVATION		24	0.496699	1.10582	0.288201	0.506717	1	8016	tags=46%, list=14%, signal=54%
REACTOME_NUCLEAR_ENVELOPE_BREAKDOWN	REACTOME_NUCLEAR_ENVELOPE_BREAKDOWN		51	0.429255	1.10488	0.264479	0.506777	1	9903	tags=43%, list=18%, signal=52%
REACTOME_G_BETA_GAMMA_SIGNALLING_THROUGH_CDC42	REACTOME_G_BETA_GAMMA_SIGNALLING_THROUGH_CDC42		20	0.520844	1.10344	0.300578	0.509338	1	8224	tags=45%, list=15%, signal=53%
REACTOME_SYNTHESIS_OF_LEUKOTRIENES_LT_AND_EOXINS_EX	REACTOME_SYNTHESIS_OF_LEUKOTRIENES_LT_AND_EOXINS_EX		21	0.519294	1.10214	0.318359	0.511855	1	10004	tags=43%, list=18%, signal=52%
REACTOME_BMAL1_CLOCK_NPAS2_ACTIVATES_CIRCADIAN_GENE_EXPRESSION	REACTOME_BMAL1_CLOCK_NPAS2_ACTIVATES_CIRCADIAN_GENE_EXPRESSION		26	0.500202	1.10141	0.321942	0.512689	1	7893	tags=31%, list=14%, signal=36%
REACTOME_SYNDECAN_INTERACTIONS	REACTOME_SYNDECAN_INTERACTIONS		27	0.480394	1.09804	0.297952	0.519324	1	2383	tags=26%, list=4%, signal=27%
REACTOME_AMINO_ACIDS_REGULATE_MTORC1	REACTOME_AMINO_ACIDS_REGULATE_MTORC1		52	0.422969	1.09845	0.265151	0.519396	1	12330	tags=46%, list=22%, signal=59%
REACTOME_RAB_GEFS_EXCHANGE_GTP_FOR_GDP_ON_RABS	REACTOME_RAB_GEFS_EXCHANGE_GTP_FOR_GDP_ON_RABS		87	0.39651	1.09729	0.22366	0.519997	1	12804	tags=49%, list=23%, signal=64%
REACTOME_ABERRANT_REGULATION_OF_MITOTIC_G1_S_TRANSITION_IN_CANCER_DUE_TO_RB1_DEFECTS	REACTOME_ABERRANT_REGULATION_OF_MITOTIC_G1_S_TRANSITION_IN_CANCER_DUE_TO_RB1_DEFECTS		17	0.539148	1.09682	0.304951	0.520101	1	12754	tags=76%, list=23%, signal=99%
REACTOME_GASTRIN_CREB_SIGNALLING_PATHWAY_VIA_PKC_AND_MAPK	REACTOME_GASTRIN_CREB_SIGNALLING_PATHWAY_VIA_PKC_AND_MAPK		18	0.53703	1.09468	0.319188	0.524886	1	13426	tags=83%, list=24%, signal=110%
REACTOME_BETA_CATENIN_PHOSPHORYLATION_CASCADE	REACTOME_BETA_CATENIN_PHOSPHORYLATION_CASCADE		17	0.534998	1.09364	0.310547	0.52645	1	9445	tags=53%, list=17%, signal=64%
REACTOME_FORMATION_OF_INCISION_COMPLEX_IN_GG_NER	REACTOME_FORMATION_OF_INCISION_COMPLEX_IN_GG_NER		43	0.440414	1.09086	0.299197	0.53295	1	14134	tags=63%, list=25%, signal=84%
REACTOME_SHC_MEDIATED_CASCADE_FGFR1	REACTOME_SHC_MEDIATED_CASCADE_FGFR1		21	0.510674	1.08962	0.347409	0.535204	1	8169	tags=33%, list=15%, signal=39%
REACTOME_REGULATION_OF_PYRUVATE_DEHYDROGENASE_PDH_COMPLEX	REACTOME_REGULATION_OF_PYRUVATE_DEHYDROGENASE_PDH_COMPLEX		16	0.52968	1.08761	0.324056	0.539721	1	413	tags=13%, list=1%, signal=13%
REACTOME_OXIDATIVE_STRESS_INDUCED_SENESCENCE	REACTOME_OXIDATIVE_STRESS_INDUCED_SENESCENCE		65	0.409507	1.08675	0.27256	0.540783	1	9072	tags=32%, list=16%, signal=39%
REACTOME_ESTROGEN_DEPENDENT_GENE_EXPRESSION	REACTOME_ESTROGEN_DEPENDENT_GENE_EXPRESSION		90	0.394106	1.08378	0.258064	0.541802	1	12169	tags=44%, list=22%, signal=57%
REACTOME_ESTROGEN_DEPENDENT_NUCLEAR_EVENTS_DOWNSTREAM_OF_ESR_MEMBRANE_SIGNALING	REACTOME_ESTROGEN_DEPENDENT_NUCLEAR_EVENTS_DOWNSTREAM_OF_ESR_MEMBRANE_SIGNALING		24	0.485895	1.08582	0.318898	0.54227	1	11426	tags=63%, list=21%, signal=79%
REACTOME_SYNTHESIS_OF_PIPS_AT_THE_EARLY_ENDOSOME_MEMBRANE	REACTOME_SYNTHESIS_OF_PIPS_AT_THE_EARLY_ENDOSOME_MEMBRANE		16	0.539416	1.0818	0.331959	0.542547	1	11269	tags=50%, list=20%, signal=63%
REACTOME_PCNA_DEPENDENT_LONG_PATCH_BASE_EXCISION_REPAIR	REACTOME_PCNA_DEPENDENT_LONG_PATCH_BASE_EXCISION_REPAIR		21	0.506622	1.08219	0.330153	0.542625	1	14600	tags=76%, list=26%, signal=103%
REACTOME_PEPTIDE_LIGAND_BINDING_RECEPTORS	REACTOME_PEPTIDE_LIGAND_BINDING_RECEPTORS		196	0.357557	1.08256	0.220217	0.542732	1	5367	tags=26%, list=10%, signal=28%
REACTOME_REGULATION_OF_TP53_ACTIVITY_THROUGH_ACETYLATION	REACTOME_REGULATION_OF_TP53_ACTIVITY_THROUGH_ACETYLATION		29	0.46362	1.08133	0.332136	0.542761	1	12126	tags=59%, list=22%, signal=75%
REACTOME_TERMINATION_OF_O_GLYCAN_BIOSYNTHESIS	REACTOME_TERMINATION_OF_O_GLYCAN_BIOSYNTHESIS		23	0.498431	1.08387	0.335849	0.542774	1	10210	tags=48%, list=18%, signal=59%
REACTOME_P75_NTR_RECEPTOR_MEDIATED_SIGNALLING	REACTOME_P75_NTR_RECEPTOR_MEDIATED_SIGNALLING		96	0.384782	1.08399	0.259528	0.543645	1	8404	tags=34%, list=15%, signal=40%
REACTOME_RNA_POLYMERASE_I_TRANSCRIPTION	REACTOME_RNA_POLYMERASE_I_TRANSCRIPTION		47	0.427984	1.08264	0.288538	0.543748	1	12900	tags=47%, list=23%, signal=61%
REACTOME_DEFECTS_OF_CONTACT_ACTIVATION_SYSTEM_CAS_AND_KALLIKREIN_KININ_SYSTEM_KKS	REACTOME_DEFECTS_OF_CONTACT_ACTIVATION_SYSTEM_CAS_AND_KALLIKREIN_KININ_SYSTEM_KKS		16	0.531903	1.0841	0.34004	0.544581	1	6801	tags=25%, list=12%, signal=28%
REACTOME_SIGNALING_BY_WNT	REACTOME_SIGNALING_BY_WNT		268	0.346328	1.08433	0.203478	0.545205	1	11531	tags=43%, list=21%, signal=54%
REACTOME_VEGFR2_MEDIATED_CELL_PROLIFERATION	REACTOME_VEGFR2_MEDIATED_CELL_PROLIFERATION		19	0.522401	1.07902	0.313609	0.54802	1	8684	tags=58%, list=16%, signal=69%
REACTOME_SUMOYLATION_OF_CHROMATIN_ORGANIZATION_PROTEINS	REACTOME_SUMOYLATION_OF_CHROMATIN_ORGANIZATION_PROTEINS		55	0.420357	1.07737	0.304951	0.55136	1	14250	tags=58%, list=26%, signal=78%
REACTOME_DEFECTIVE_C1GALT1C1_CAUSES_TN_POLYAGGLUTINATION_SYNDROME_TNPS	REACTOME_DEFECTIVE_C1GALT1C1_CAUSES_TN_POLYAGGLUTINATION_SYNDROME_TNPS		17	0.518254	1.07622	0.341603	0.553459	1	3779	tags=24%, list=7%, signal=25%
REACTOME_PI_METABOLISM	REACTOME_PI_METABOLISM		83	0.3902	1.07227	0.28281	0.560744	1	9570	tags=37%, list=17%, signal=45%
REACTOME_DISEASES_ASSOCIATED_WITH_O_GLYCOSYLATION_OF_PROTEINS	REACTOME_DISEASES_ASSOCIATED_WITH_O_GLYCOSYLATION_OF_PROTEINS		64	0.403239	1.07285	0.300725	0.561544	1	3779	tags=25%, list=7%, signal=27%
REACTOME_THE_PHOTOTRANSDUCTION_CASCADE	REACTOME_THE_PHOTOTRANSDUCTION_CASCADE		34	0.453339	1.07028	0.322457	0.56171	1	9370	tags=56%, list=17%, signal=67%
REACTOME_DEFECTIVE_GALNT3_CAUSES_FAMILIAL_HYPERPHOSPHATEMIC_TUMORAL_CALCINOSIS_HFTC	REACTOME_DEFECTIVE_GALNT3_CAUSES_FAMILIAL_HYPERPHOSPHATEMIC_TUMORAL_CALCINOSIS_HFTC		16	0.522152	1.06859	0.350674	0.561757	1	3779	tags=25%, list=7%, signal=27%
REACTOME_SUMOYLATION_OF_INTRACELLULAR_RECEPTORS	REACTOME_SUMOYLATION_OF_INTRACELLULAR_RECEPTORS		30	0.459043	1.07229	0.303502	0.561942	1	10603	tags=50%, list=19%, signal=62%
REACTOME_ACTIVATION_OF_MATRIX_METALLOPROTEINASES	REACTOME_ACTIVATION_OF_MATRIX_METALLOPROTEINASES		32	0.453046	1.07044	0.322702	0.562399	1	5037	tags=31%, list=9%, signal=34%
REACTOME_ANTIMICROBIAL_PEPTIDES	REACTOME_ANTIMICROBIAL_PEPTIDES		93	0.381822	1.07133	0.275416	0.562428	1	5952	tags=20%, list=11%, signal=23%
REACTOME_NUCLEOBASE_CATABOLISM	REACTOME_NUCLEOBASE_CATABOLISM		35	0.446095	1.06877	0.335306	0.562462	1	11903	tags=51%, list=21%, signal=65%
REACTOME_FGFR1_LIGAND_BINDING_AND_ACTIVATION	REACTOME_FGFR1_LIGAND_BINDING_AND_ACTIVATION		15	0.543324	1.07088	0.370229	0.562516	1	5243	tags=27%, list=9%, signal=29%
REACTOME_SMAD2_SMAD3_SMAD4_HETEROTRIMER_REGULATES_TRANSCRIPTION	REACTOME_SMAD2_SMAD3_SMAD4_HETEROTRIMER_REGULATES_TRANSCRIPTION		32	0.460326	1.06878	0.322896	0.563632	1	13619	tags=59%, list=24%, signal=79%
REACTOME_TP53_REGULATES_TRANSCRIPTION_OF_CELL_DEATH_GENES	REACTOME_TP53_REGULATES_TRANSCRIPTION_OF_CELL_DEATH_GENES		42	0.430924	1.0691	0.311445	0.563962	1	10838	tags=48%, list=19%, signal=59%
REACTOME_ACYL_CHAIN_REMODELLING_OF_PS	REACTOME_ACYL_CHAIN_REMODELLING_OF_PS		21	0.491221	1.06732	0.339552	0.564199	1	9157	tags=43%, list=16%, signal=51%
REACTOME_O_GLYCOSYLATION_OF_TSR_DOMAIN_CONTAINING_PROTEINS	REACTOME_O_GLYCOSYLATION_OF_TSR_DOMAIN_CONTAINING_PROTEINS		37	0.439365	1.06496	0.328571	0.56624	1	3518	tags=32%, list=6%, signal=35%
REACTOME_HDR_THROUGH_HOMOLOGOUS_RECOMBINATION_HRR	REACTOME_HDR_THROUGH_HOMOLOGOUS_RECOMBINATION_HRR		66	0.405237	1.06445	0.300766	0.566437	1	12477	tags=47%, list=22%, signal=60%
REACTOME_GPVI_MEDIATED_ACTIVATION_CASCADE	REACTOME_GPVI_MEDIATED_ACTIVATION_CASCADE		34	0.440973	1.0659	0.322957	0.56705	1	9789	tags=41%, list=18%, signal=50%
REACTOME_MISMATCH_REPAIR	REACTOME_MISMATCH_REPAIR		15	0.53155	1.06541	0.37721	0.567329	1	14591	tags=73%, list=26%, signal=99%
REACTOME_EXTRACELLULAR_MATRIX_ORGANIZATION	REACTOME_EXTRACELLULAR_MATRIX_ORGANIZATION		296	0.338213	1.06499	0.242685	0.567337	1	7055	tags=27%, list=13%, signal=31%
REACTOME_SIGNALING_BY_NOTCH	REACTOME_SIGNALING_BY_NOTCH		185	0.351979	1.06366	0.270609	0.56742	1	12091	tags=45%, list=22%, signal=58%
REACTOME_APOPTOTIC_EXECUTION_PHASE	REACTOME_APOPTOTIC_EXECUTION_PHASE		45	0.430303	1.06061	0.336694	0.573474	1	9370	tags=38%, list=17%, signal=45%
REACTOME_SIGNALING_BY_FGFR	REACTOME_SIGNALING_BY_FGFR		86	0.383865	1.06015	0.322581	0.573664	1	12092	tags=50%, list=22%, signal=64%
REACTOME_TIGHT_JUNCTION_INTERACTIONS	REACTOME_TIGHT_JUNCTION_INTERACTIONS		29	0.459278	1.06075	0.342412	0.574308	1	2848	tags=28%, list=5%, signal=29%
REACTOME_MITOCHONDRIAL_BIOGENESIS	REACTOME_MITOCHONDRIAL_BIOGENESIS		73	0.389724	1.05929	0.32233	0.574755	1	12091	tags=48%, list=22%, signal=61%
REACTOME_CELL_EXTRACELLULAR_MATRIX_INTERACTIONS	REACTOME_CELL_EXTRACELLULAR_MATRIX_INTERACTIONS		18	0.512193	1.05793	0.373814	0.577444	1	8502	tags=39%, list=15%, signal=46%
REACTOME_PLATELET_AGGREGATION_PLUG_FORMATION	REACTOME_PLATELET_AGGREGATION_PLUG_FORMATION		39	0.431906	1.05159	0.371429	0.591753	1	12236	tags=41%, list=22%, signal=53%
REACTOME_NOREPINEPHRINE_NEUROTRANSMITTER_RELEASE_CYCLE	REACTOME_NOREPINEPHRINE_NEUROTRANSMITTER_RELEASE_CYCLE		17	0.515361	1.05196	0.378431	0.591847	1	8470	tags=47%, list=15%, signal=55%
REACTOME_TRANSMISSION_ACROSS_CHEMICAL_SYNAPSES	REACTOME_TRANSMISSION_ACROSS_CHEMICAL_SYNAPSES		267	0.338149	1.05201	0.285205	0.592939	1	10057	tags=37%, list=18%, signal=45%
REACTOME_EPIGENETIC_REGULATION_OF_GENE_EXPRESSION	REACTOME_EPIGENETIC_REGULATION_OF_GENE_EXPRESSION		85	0.385992	1.05046	0.332731	0.59373	1	13523	tags=49%, list=24%, signal=65%
REACTOME_METALLOPROTEASE_DUBS	REACTOME_METALLOPROTEASE_DUBS		17	0.508614	1.04716	0.364919	0.600938	1	13212	tags=53%, list=24%, signal=69%
REACTOME_INTEGRIN_CELL_SURFACE_INTERACTIONS	REACTOME_INTEGRIN_CELL_SURFACE_INTERACTIONS		84	0.385012	1.04604	0.375899	0.601828	1	3863	tags=23%, list=7%, signal=24%
REACTOME_HDR_THROUGH_SINGLE_STRAND_ANNEALING_SSA	REACTOME_HDR_THROUGH_SINGLE_STRAND_ANNEALING_SSA		36	0.441413	1.04717	0.375242	0.602129	1	13366	tags=53%, list=24%, signal=69%
REACTOME_G_ALPHA_12_13_SIGNALLING_EVENTS	REACTOME_G_ALPHA_12_13_SIGNALLING_EVENTS		80	0.384735	1.04607	0.326255	0.602946	1	6742	tags=31%, list=12%, signal=35%
REACTOME_DOWNREGULATION_OF_ERBB2_SIGNALING	REACTOME_DOWNREGULATION_OF_ERBB2_SIGNALING		28	0.457792	1.04251	0.35687	0.610821	1	12114	tags=57%, list=22%, signal=73%
REACTOME_INTERFERON_SIGNALING	REACTOME_INTERFERON_SIGNALING		199	0.345937	1.04206	0.309833	0.610875	1	9903	tags=33%, list=18%, signal=40%
REACTOME_TP53_REGULATES_METABOLIC_GENES	REACTOME_TP53_REGULATES_METABOLIC_GENES		86	0.376634	1.04114	0.353398	0.612306	1	12978	tags=48%, list=23%, signal=62%
REACTOME_DNA_STRAND_ELONGATION	REACTOME_DNA_STRAND_ELONGATION		32	0.438518	1.04001	0.365949	0.614325	1	14130	tags=63%, list=25%, signal=84%
REACTOME_SIGNALING_BY_WNT_IN_CANCER	REACTOME_SIGNALING_BY_WNT_IN_CANCER		34	0.434664	1.03822	0.352837	0.617261	1	9582	tags=44%, list=17%, signal=53%
REACTOME_STIMULI_SENSING_CHANNELS	REACTOME_STIMULI_SENSING_CHANNELS		106	0.364443	1.03836	0.349727	0.618093	1	9088	tags=33%, list=16%, signal=39%
REACTOME_IRS_MEDIATED_SIGNALLING	REACTOME_IRS_MEDIATED_SIGNALLING		48	0.40694	1.03708	0.353704	0.619226	1	9472	tags=33%, list=17%, signal=40%
REACTOME_SIGNALING_BY_SCF_KIT	REACTOME_SIGNALING_BY_SCF_KIT		43	0.420319	1.03371	0.377143	0.627887	1	11550	tags=53%, list=21%, signal=67%
REACTOME_PHASE_4_RESTING_MEMBRANE_POTENTIAL	REACTOME_PHASE_4_RESTING_MEMBRANE_POTENTIAL		19	0.489259	1.03248	0.384306	0.628921	1	8109	tags=32%, list=15%, signal=37%
REACTOME_SIGNALING_BY_MET	REACTOME_SIGNALING_BY_MET		79	0.378152	1.03269	0.396226	0.629561	1	12145	tags=43%, list=22%, signal=55%
REACTOME_ADP_SIGNALLING_THROUGH_P2Y_PURINOCEPTOR_12	REACTOME_ADP_SIGNALLING_THROUGH_P2Y_PURINOCEPTOR_12		22	0.478623	1.03079	0.40381	0.629927	1	8835	tags=36%, list=16%, signal=43%
REACTOME_PURINE_CATABOLISM	REACTOME_PURINE_CATABOLISM		17	0.494835	1.031	0.405088	0.630679	1	11903	tags=53%, list=21%, signal=67%
REACTOME_SIGNALING_BY_CSF3_G_CSF	REACTOME_SIGNALING_BY_CSF3_G_CSF		28	0.455832	1.03144	0.392931	0.630691	1	13246	tags=57%, list=24%, signal=75%
REACTOME_RECEPTOR_TYPE_TYROSINE_PROTEIN_PHOSPHATASES	REACTOME_RECEPTOR_TYPE_TYROSINE_PROTEIN_PHOSPHATASES		20	0.487542	1.02995	0.401905	0.631129	1	670	tags=15%, list=1%, signal=15%
REACTOME_RESPONSE_TO_ELEVATED_PLATELET_CYTOSOLIC_CA2	REACTOME_RESPONSE_TO_ELEVATED_PLATELET_CYTOSOLIC_CA2		128	0.353136	1.02886	0.375	0.633186	1	13217	tags=48%, list=24%, signal=62%
REACTOME_G2_M_DNA_DAMAGE_CHECKPOINT	REACTOME_G2_M_DNA_DAMAGE_CHECKPOINT		57	0.393459	1.0271	0.387914	0.635967	1	12660	tags=46%, list=23%, signal=59%
REACTOME_INTRAFLAGELLAR_TRANSPORT	REACTOME_INTRAFLAGELLAR_TRANSPORT		49	0.405213	1.02732	0.393064	0.636485	1	12421	tags=49%, list=22%, signal=63%
REACTOME_IMMUNOREGULATORY_INTERACTIONS_BETWEEN_A_LYMPHOID_AND_A_NON_LYMPHOID_CELL	REACTOME_IMMUNOREGULATORY_INTERACTIONS_BETWEEN_A_LYMPHOID_AND_A_NON_LYMPHOID_CELL		184	0.342416	1.02624	0.356343	0.637217	1	7625	tags=23%, list=14%, signal=26%
REACTOME_GLUCAGON_TYPE_LIGAND_RECEPTORS	REACTOME_GLUCAGON_TYPE_LIGAND_RECEPTORS		33	0.43462	1.02526	0.424581	0.638872	1	3916	tags=27%, list=7%, signal=29%
REACTOME_CTLA4_INHIBITORY_SIGNALING	REACTOME_CTLA4_INHIBITORY_SIGNALING		21	0.482074	1.02384	0.387405	0.639635	1	11426	tags=57%, list=21%, signal=72%
REACTOME_DECTIN_2_FAMILY	REACTOME_DECTIN_2_FAMILY		26	0.455436	1.02452	0.412826	0.640059	1	3779	tags=19%, list=7%, signal=21%
REACTOME_NRIF_SIGNALS_CELL_DEATH_FROM_THE_NUCLEUS	REACTOME_NRIF_SIGNALS_CELL_DEATH_FROM_THE_NUCLEUS		16	0.501157	1.02402	0.424474	0.640306	1	11946	tags=56%, list=21%, signal=72%
REACTOME_INHIBITION_OF_DNA_RECOMBINATION_AT_TELOMERE	REACTOME_INHIBITION_OF_DNA_RECOMBINATION_AT_TELOMERE		20	0.482666	1.02312	0.415058	0.640443	1	11968	tags=60%, list=21%, signal=76%
REACTOME_OVARIAN_TUMOR_DOMAIN_PROTEASES	REACTOME_OVARIAN_TUMOR_DOMAIN_PROTEASES		38	0.426374	1.02253	0.407266	0.640968	1	13213	tags=55%, list=24%, signal=72%
REACTOME_NEGATIVE_REGULATION_OF_FLT3	REACTOME_NEGATIVE_REGULATION_OF_FLT3		15	0.504746	1.02003	0.424125	0.645794	1	3883	tags=33%, list=7%, signal=36%
REACTOME_INACTIVATION_OF_CSF3_G_CSF_SIGNALING	REACTOME_INACTIVATION_OF_CSF3_G_CSF_SIGNALING		23	0.470144	1.02023	0.411417	0.646434	1	6409	tags=26%, list=11%, signal=29%
REACTOME_MAP2K_AND_MAPK_ACTIVATION	REACTOME_MAP2K_AND_MAPK_ACTIVATION		40	0.412471	1.01895	0.398058	0.647867	1	12414	tags=52%, list=22%, signal=67%
REACTOME_RESOLUTION_OF_AP_SITES_VIA_THE_MULTIPLE_NUCLEOTIDE_PATCH_REPLACEMENT_PATHWAY	REACTOME_RESOLUTION_OF_AP_SITES_VIA_THE_MULTIPLE_NUCLEOTIDE_PATCH_REPLACEMENT_PATHWAY		24	0.461034	1.01824	0.395876	0.648614	1	14600	tags=71%, list=26%, signal=96%
REACTOME_SHC1_EVENTS_IN_ERBB2_SIGNALING	REACTOME_SHC1_EVENTS_IN_ERBB2_SIGNALING		22	0.474026	1.01725	0.40625	0.650236	1	10440	tags=55%, list=19%, signal=67%
REACTOME_SPHINGOLIPID_DE_NOVO_BIOSYNTHESIS	REACTOME_SPHINGOLIPID_DE_NOVO_BIOSYNTHESIS		41	0.410657	1.01355	0.396484	0.65991	1	8833	tags=39%, list=16%, signal=46%
REACTOME_INTEGRATION_OF_ENERGY_METABOLISM	REACTOME_INTEGRATION_OF_ENERGY_METABOLISM		108	0.350947	1.008	0.427817	0.664659	1	8853	tags=32%, list=16%, signal=38%
REACTOME_ION_CHANNEL_TRANSPORT	REACTOME_ION_CHANNEL_TRANSPORT		183	0.332268	1.00833	0.405172	0.664953	1	9088	tags=31%, list=16%, signal=37%
REACTOME_NETRIN_1_SIGNALING	REACTOME_NETRIN_1_SIGNALING		49	0.398728	1.01067	0.405941	0.665691	1	4642	tags=29%, list=8%, signal=31%
REACTOME_SLC_MEDIATED_TRANSMEMBRANE_TRANSPORT	REACTOME_SLC_MEDIATED_TRANSMEMBRANE_TRANSPORT		249	0.324659	1.00839	0.403604	0.666029	1	9608	tags=31%, list=17%, signal=38%
REACTOME_CELL_DEATH_SIGNALLING_VIA_NRAGE_NRIF_AND_NADE	REACTOME_CELL_DEATH_SIGNALLING_VIA_NRAGE_NRIF_AND_NADE		75	0.371334	1.00872	0.421442	0.666336	1	9789	tags=37%, list=18%, signal=45%
REACTOME_SIGNALING_BY_FGFR1	REACTOME_SIGNALING_BY_FGFR1		49	0.396495	1.01082	0.416667	0.666554	1	12092	tags=51%, list=22%, signal=65%
REACTOME_ANTI_INFLAMMATORY_RESPONSE_FAVOURING_LEISHMANIA_PARASITE_INFECTION	REACTOME_ANTI_INFLAMMATORY_RESPONSE_FAVOURING_LEISHMANIA_PARASITE_INFECTION		223	0.328251	1.00696	0.413163	0.66665	1	10256	tags=26%, list=18%, signal=31%
REACTOME_SIGNALING_BY_PDGFR_IN_DISEASE	REACTOME_SIGNALING_BY_PDGFR_IN_DISEASE		20	0.482616	1.00903	0.441121	0.666786	1	8169	tags=45%, list=15%, signal=53%
REACTOME_NUCLEAR_RECEPTOR_TRANSCRIPTION_PATHWAY	REACTOME_NUCLEAR_RECEPTOR_TRANSCRIPTION_PATHWAY		53	0.395609	1.00923	0.430168	0.667435	1	9646	tags=36%, list=17%, signal=43%
REACTOME_NGF_STIMULATED_TRANSCRIPTION	REACTOME_NGF_STIMULATED_TRANSCRIPTION		39	0.413323	1.00924	0.409434	0.668678	1	9880	tags=41%, list=18%, signal=50%
REACTOME_APOPTOTIC_CLEAVAGE_OF_CELLULAR_PROTEINS	REACTOME_APOPTOTIC_CLEAVAGE_OF_CELLULAR_PROTEINS		37	0.406136	1.00531	0.440454	0.670162	1	9370	tags=38%, list=17%, signal=45%
REACTOME_LISTERIA_MONOCYTOGENES_ENTRY_INTO_HOST_CELLS	REACTOME_LISTERIA_MONOCYTOGENES_ENTRY_INTO_HOST_CELLS		20	0.461898	1.00363	0.451737	0.672894	1	13212	tags=65%, list=24%, signal=85%
REACTOME_SIGNALING_BY_FGFR2_IN_DISEASE	REACTOME_SIGNALING_BY_FGFR2_IN_DISEASE		43	0.413804	1.00388	0.429703	0.673413	1	11994	tags=49%, list=22%, signal=62%
REACTOME_GRB2_EVENTS_IN_ERBB2_SIGNALING	REACTOME_GRB2_EVENTS_IN_ERBB2_SIGNALING		16	0.500714	1.00082	0.446247	0.673875	1	10440	tags=56%, list=19%, signal=69%
REACTOME_GAMMA_CARBOXYLATION_HYPUSINE_FORMATION_AND_ARYLSULFATASE_ACTIVATION	REACTOME_GAMMA_CARBOXYLATION_HYPUSINE_FORMATION_AND_ARYLSULFATASE_ACTIVATION		41	0.399384	1.00214	0.415441	0.674845	1	11652	tags=41%, list=21%, signal=52%
REACTOME_RESPONSE_OF_MTB_TO_PHAGOCYTOSIS	REACTOME_RESPONSE_OF_MTB_TO_PHAGOCYTOSIS		23	0.456998	1.00087	0.45229	0.674986	1	13426	tags=70%, list=24%, signal=92%
REACTOME_POTASSIUM_CHANNELS	REACTOME_POTASSIUM_CHANNELS		103	0.35326	1.0024	0.427273	0.675335	1	4688	tags=23%, list=8%, signal=25%
REACTOME_FOXO_MEDIATED_TRANSCRIPTION	REACTOME_FOXO_MEDIATED_TRANSCRIPTION		66	0.37777	1.00129	0.444646	0.676148	1	11426	tags=50%, list=21%, signal=63%
REACTOME_NEURONAL_SYSTEM	REACTOME_NEURONAL_SYSTEM		408	0.312963	0.99874	0.418848	0.676172	1	8930	tags=31%, list=16%, signal=37%
REACTOME_SIGNALING_BY_TYPE_1_INSULIN_LIKE_GROWTH_FACTOR_1_RECEPTOR_IGF1R	REACTOME_SIGNALING_BY_TYPE_1_INSULIN_LIKE_GROWTH_FACTOR_1_RECEPTOR_IGF1R		54	0.390111	1.00087	0.448905	0.676219	1	9472	tags=31%, list=17%, signal=38%
REACTOME_CONSTITUTIVE_SIGNALING_BY_LIGAND_RESPONSIVE_EGFR_CANCER_VARIANTS	REACTOME_CONSTITUTIVE_SIGNALING_BY_LIGAND_RESPONSIVE_EGFR_CANCER_VARIANTS		19	0.475188	0.999046	0.432692	0.676509	1	11946	tags=68%, list=21%, signal=87%
REACTOME_DISEASES_OF_GLYCOSYLATION	REACTOME_DISEASES_OF_GLYCOSYLATION		139	0.342405	0.999264	0.435897	0.677147	1	11560	tags=40%, list=21%, signal=51%
REACTOME_UPTAKE_AND_ACTIONS_OF_BACTERIAL_TOXINS	REACTOME_UPTAKE_AND_ACTIONS_OF_BACTERIAL_TOXINS		29	0.434942	0.997425	0.452107	0.677608	1	10106	tags=48%, list=18%, signal=59%
REACTOME_ASSEMBLY_AND_CELL_SURFACE_PRESENTATION_OF_NMDA_RECEPTORS	REACTOME_ASSEMBLY_AND_CELL_SURFACE_PRESENTATION_OF_NMDA_RECEPTORS		43	0.404802	0.997508	0.479452	0.678594	1	9430	tags=44%, list=17%, signal=53%
REACTOME_REGULATION_OF_MECP2_EXPRESSION_AND_ACTIVITY	REACTOME_REGULATION_OF_MECP2_EXPRESSION_AND_ACTIVITY		32	0.431092	0.996055	0.471954	0.680344	1	12091	tags=56%, list=22%, signal=72%
REACTOME_RORA_ACTIVATES_GENE_EXPRESSION	REACTOME_RORA_ACTIVATES_GENE_EXPRESSION		18	0.478663	0.991993	0.470472	0.689755	1	11875	tags=44%, list=21%, signal=56%
REACTOME_FRS_MEDIATED_FGFR1_SIGNALING	REACTOME_FRS_MEDIATED_FGFR1_SIGNALING		23	0.449812	0.992361	0.430528	0.689943	1	8169	tags=30%, list=15%, signal=36%
REACTOME_GLUCAGON_SIGNALING_IN_METABOLIC_REGULATION	REACTOME_GLUCAGON_SIGNALING_IN_METABOLIC_REGULATION		33	0.413783	0.987165	0.454175	0.699282	1	11235	tags=39%, list=20%, signal=49%
REACTOME_BBSOME_MEDIATED_CARGO_TARGETING_TO_CILIUM	REACTOME_BBSOME_MEDIATED_CARGO_TARGETING_TO_CILIUM		23	0.451923	0.987486	0.473077	0.699579	1	14089	tags=70%, list=25%, signal=93%
REACTOME_O_LINKED_GLYCOSYLATION	REACTOME_O_LINKED_GLYCOSYLATION		105	0.347516	0.987621	0.458647	0.700433	1	4114	tags=21%, list=7%, signal=23%
REACTOME_MET_ACTIVATES_PTK2_SIGNALING	REACTOME_MET_ACTIVATES_PTK2_SIGNALING		30	0.427497	0.987943	0.466926	0.700786	1	5728	tags=23%, list=10%, signal=26%
REACTOME_NEF_MEDIATES_DOWN_MODULATION_OF_CELL_SURFACE_RECEPTORS_BY_RECRUITING_THEM_TO_CLATHRIN_ADAPTERS	REACTOME_NEF_MEDIATES_DOWN_MODULATION_OF_CELL_SURFACE_RECEPTORS_BY_RECRUITING_THEM_TO_CLATHRIN_ADAPTERS		21	0.45177	0.98027	0.475746	0.707305	1	14271	tags=62%, list=26%, signal=83%
REACTOME_INOSITOL_PHOSPHATE_METABOLISM	REACTOME_INOSITOL_PHOSPHATE_METABOLISM		48	0.382986	0.980414	0.464664	0.708133	1	11799	tags=42%, list=21%, signal=53%
REACTOME_TCF_DEPENDENT_SIGNALING_IN_RESPONSE_TO_WNT	REACTOME_TCF_DEPENDENT_SIGNALING_IN_RESPONSE_TO_WNT		172	0.329078	0.982354	0.506352	0.70861	1	12832	tags=51%, list=23%, signal=66%
REACTOME_CD28_DEPENDENT_PI3K_AKT_SIGNALING	REACTOME_CD28_DEPENDENT_PI3K_AKT_SIGNALING		22	0.44928	0.980667	0.505639	0.708623	1	12391	tags=55%, list=22%, signal=70%
REACTOME_MET_PROMOTES_CELL_MOTILITY	REACTOME_MET_PROMOTES_CELL_MOTILITY		41	0.39707	0.980926	0.480076	0.709055	1	5728	tags=24%, list=10%, signal=27%
REACTOME_HEME_DEGRADATION	REACTOME_HEME_DEGRADATION		15	0.486824	0.982566	0.479208	0.70923	1	9307	tags=47%, list=17%, signal=56%
REACTOME_ABERRANT_REGULATION_OF_MITOTIC_EXIT_IN_CANCER_DUE_TO_RB1_DEFECTS	REACTOME_ABERRANT_REGULATION_OF_MITOTIC_EXIT_IN_CANCER_DUE_TO_RB1_DEFECTS		20	0.463115	0.983253	0.483101	0.709814	1	14535	tags=65%, list=26%, signal=88%
REACTOME_SIGNALING_BY_HIPPO	REACTOME_SIGNALING_BY_HIPPO		20	0.458763	0.980958	0.487234	0.710212	1	12522	tags=50%, list=22%, signal=64%
REACTOME_TRANSCRIPTIONAL_ACTIVATION_OF_MITOCHONDRIAL_BIOGENESIS	REACTOME_TRANSCRIPTIONAL_ACTIVATION_OF_MITOCHONDRIAL_BIOGENESIS		51	0.388418	0.98264	0.471264	0.710333	1	12091	tags=51%, list=22%, signal=65%
REACTOME_TRANSCRIPTIONAL_REGULATION_OF_WHITE_ADIPOCYTE_DIFFERENTIATION	REACTOME_TRANSCRIPTIONAL_REGULATION_OF_WHITE_ADIPOCYTE_DIFFERENTIATION		84	0.35552	0.981225	0.50188	0.710709	1	12091	tags=42%, list=22%, signal=53%
REACTOME_INLB_MEDIATED_ENTRY_OF_LISTERIA_MONOCYTOGENES_INTO_HOST_CELL	REACTOME_INLB_MEDIATED_ENTRY_OF_LISTERIA_MONOCYTOGENES_INTO_HOST_CELL		15	0.491618	0.977718	0.467213	0.713802	1	13212	tags=73%, list=24%, signal=96%
REACTOME_HCMV_LATE_EVENTS	REACTOME_HCMV_LATE_EVENTS		52	0.376915	0.975566	0.464015	0.718966	1	12215	tags=44%, list=22%, signal=57%
REACTOME_RESPIRATORY_ELECTRON_TRANSPORT	REACTOME_RESPIRATORY_ELECTRON_TRANSPORT		103	0.344277	0.975095	0.488372	0.719028	1	15145	tags=61%, list=27%, signal=84%
REACTOME_NRAGE_SIGNALS_DEATH_THROUGH_JNK	REACTOME_NRAGE_SIGNALS_DEATH_THROUGH_JNK		59	0.374947	0.972042	0.508475	0.724708	1	9789	tags=39%, list=18%, signal=47%
REACTOME_NON_INTEGRIN_MEMBRANE_ECM_INTERACTIONS	REACTOME_NON_INTEGRIN_MEMBRANE_ECM_INTERACTIONS		59	0.37619	0.972182	0.482176	0.725557	1	2678	tags=20%, list=5%, signal=21%
REACTOME_STRIATED_MUSCLE_CONTRACTION	REACTOME_STRIATED_MUSCLE_CONTRACTION		36	0.402797	0.972593	0.458259	0.725689	1	13165	tags=44%, list=24%, signal=58%
REACTOME_SIGNALING_BY_FGFR2	REACTOME_SIGNALING_BY_FGFR2		73	0.364144	0.970818	0.515151	0.725916	1	11994	tags=48%, list=22%, signal=61%
REACTOME_IRAK4_DEFICIENCY_TLR2_4	REACTOME_IRAK4_DEFICIENCY_TLR2_4		18	0.475409	0.970843	0.494186	0.727113	1	5822	tags=28%, list=10%, signal=31%
REACTOME_RHO_GTPASES_ACTIVATE_NADPH_OXIDASES	REACTOME_RHO_GTPASES_ACTIVATE_NADPH_OXIDASES		24	0.43531	0.967471	0.505769	0.732453	1	9472	tags=42%, list=17%, signal=50%
REACTOME_ACTIVATION_OF_IRF3_IRF7_MEDIATED_BY_TBK1_IKK_EPSILON	REACTOME_ACTIVATION_OF_IRF3_IRF7_MEDIATED_BY_TBK1_IKK_EPSILON		17	0.471364	0.966795	0.482955	0.733282	1	13246	tags=71%, list=24%, signal=93%
REACTOME_DEPOSITION_OF_NEW_CENPA_CONTAINING_NUCLEOSOMES_AT_THE_CENTROMERE	REACTOME_DEPOSITION_OF_NEW_CENPA_CONTAINING_NUCLEOSOMES_AT_THE_CENTROMERE		24	0.43581	0.967517	0.492308	0.733595	1	12409	tags=50%, list=22%, signal=64%
REACTOME_FLT3_SIGNALING	REACTOME_FLT3_SIGNALING		38	0.39637	0.965559	0.504292	0.734512	1	11946	tags=53%, list=21%, signal=67%
REACTOME_ENERGY_DEPENDENT_REGULATION_OF_MTOR_BY_LKB1_AMPK	REACTOME_ENERGY_DEPENDENT_REGULATION_OF_MTOR_BY_LKB1_AMPK		29	0.417757	0.967607	0.5	0.734558	1	10467	tags=41%, list=19%, signal=51%
REACTOME_IRON_UPTAKE_AND_TRANSPORT	REACTOME_IRON_UPTAKE_AND_TRANSPORT		58	0.36913	0.965912	0.513889	0.734799	1	8726	tags=34%, list=16%, signal=41%
REACTOME_SIGNALING_BY_ERBB2_IN_CANCER	REACTOME_SIGNALING_BY_ERBB2_IN_CANCER		25	0.433337	0.961453	0.496226	0.744503	1	10440	tags=52%, list=19%, signal=64%
REACTOME_KERATAN_SULFATE_BIOSYNTHESIS	REACTOME_KERATAN_SULFATE_BIOSYNTHESIS		27	0.434767	0.961701	0.49635	0.745021	1	10139	tags=41%, list=18%, signal=50%
REACTOME_NEGATIVE_REGULATION_OF_MET_ACTIVITY	REACTOME_NEGATIVE_REGULATION_OF_MET_ACTIVITY		21	0.438985	0.957917	0.506823	0.74975	1	13212	tags=67%, list=24%, signal=87%
REACTOME_METABOLISM_OF_STEROID_HORMONES	REACTOME_METABOLISM_OF_STEROID_HORMONES		33	0.406768	0.959208	0.512411	0.74992	1	10556	tags=39%, list=19%, signal=49%
REACTOME_RHOU_GTPASE_CYCLE	REACTOME_RHOU_GTPASE_CYCLE		34	0.404614	0.958074	0.508443	0.75051	1	10692	tags=44%, list=19%, signal=55%
REACTOME_NOTCH_HLH_TRANSCRIPTION_PATHWAY	REACTOME_NOTCH_HLH_TRANSCRIPTION_PATHWAY		28	0.422376	0.957051	0.527027	0.751085	1	12091	tags=54%, list=22%, signal=68%
REACTOME_HOMOLOGOUS_DNA_PAIRING_AND_STRAND_EXCHANGE	REACTOME_HOMOLOGOUS_DNA_PAIRING_AND_STRAND_EXCHANGE		41	0.391114	0.958334	0.53816	0.75115	1	12465	tags=46%, list=22%, signal=60%
REACTOME_TELOMERE_C_STRAND_LAGGING_STRAND_SYNTHESIS	REACTOME_TELOMERE_C_STRAND_LAGGING_STRAND_SYNTHESIS		33	0.401558	0.955039	0.520992	0.755968	1	14130	tags=61%, list=25%, signal=81%
REACTOME_ORGANIC_CATION_ANION_ZWITTERION_TRANSPORT	REACTOME_ORGANIC_CATION_ANION_ZWITTERION_TRANSPORT		15	0.475951	0.954494	0.512097	0.756315	1	7764	tags=40%, list=14%, signal=46%
REACTOME_VISUAL_PHOTOTRANSDUCTION	REACTOME_VISUAL_PHOTOTRANSDUCTION		99	0.340028	0.952793	0.53321	0.760095	1	10105	tags=39%, list=18%, signal=48%
REACTOME_COLLAGEN_DEGRADATION	REACTOME_COLLAGEN_DEGRADATION		63	0.362074	0.951391	0.562141	0.763012	1	3549	tags=25%, list=6%, signal=27%
REACTOME_SYNTHESIS_OF_BILE_ACIDS_AND_BILE_SALTS	REACTOME_SYNTHESIS_OF_BILE_ACIDS_AND_BILE_SALTS		34	0.405216	0.949773	0.550669	0.763912	1	8858	tags=38%, list=16%, signal=45%
REACTOME_RESOLUTION_OF_D_LOOP_STRUCTURES_THROUGH_SYNTHESIS_DEPENDENT_STRAND_ANNEALING_SDSA	REACTOME_RESOLUTION_OF_D_LOOP_STRUCTURES_THROUGH_SYNTHESIS_DEPENDENT_STRAND_ANNEALING_SDSA		25	0.424968	0.949957	0.527619	0.764674	1	12465	tags=48%, list=22%, signal=62%
REACTOME_COLLAGEN_FORMATION	REACTOME_COLLAGEN_FORMATION		87	0.34207	0.948949	0.562257	0.765189	1	8120	tags=37%, list=15%, signal=43%
REACTOME_ACETYLCHOLINE_NEUROTRANSMITTER_RELEASE_CYCLE	REACTOME_ACETYLCHOLINE_NEUROTRANSMITTER_RELEASE_CYCLE		16	0.476611	0.950204	0.507663	0.765264	1	7035	tags=38%, list=13%, signal=43%
REACTOME_PROTEIN_PROTEIN_INTERACTIONS_AT_SYNAPSES	REACTOME_PROTEIN_PROTEIN_INTERACTIONS_AT_SYNAPSES		87	0.343256	0.948247	0.549909	0.765919	1	10355	tags=38%, list=19%, signal=47%
REACTOME_INSULIN_RECEPTOR_SIGNALLING_CASCADE	REACTOME_INSULIN_RECEPTOR_SIGNALLING_CASCADE		54	0.36883	0.947787	0.553471	0.765998	1	9472	tags=30%, list=17%, signal=36%
REACTOME_DIGESTION_AND_ABSORPTION	REACTOME_DIGESTION_AND_ABSORPTION		28	0.413774	0.946246	0.520154	0.766844	1	5974	tags=25%, list=11%, signal=28%
REACTOME_G_PROTEIN_MEDIATED_EVENTS	REACTOME_G_PROTEIN_MEDIATED_EVENTS		53	0.372095	0.946609	0.55618	0.767108	1	10405	tags=47%, list=19%, signal=58%
REACTOME_TRANSCRIPTIONAL_REGULATION_BY_VENTX	REACTOME_TRANSCRIPTIONAL_REGULATION_BY_VENTX		40	0.391096	0.94685	0.539286	0.767634	1	13995	tags=50%, list=25%, signal=67%
REACTOME_SIGNALING_BY_PDGF	REACTOME_SIGNALING_BY_PDGF		58	0.361111	0.942177	0.560836	0.777986	1	8693	tags=36%, list=16%, signal=43%
REACTOME_BILE_ACID_AND_BILE_SALT_METABOLISM	REACTOME_BILE_ACID_AND_BILE_SALT_METABOLISM		43	0.377947	0.941708	0.53405	0.778072	1	8943	tags=42%, list=16%, signal=50%
REACTOME_REGULATION_OF_INSULIN_SECRETION	REACTOME_REGULATION_OF_INSULIN_SECRETION		78	0.347193	0.94065	0.55534	0.778622	1	10405	tags=36%, list=19%, signal=44%
REACTOME_SIGNALING_BY_INSULIN_RECEPTOR	REACTOME_SIGNALING_BY_INSULIN_RECEPTOR		78	0.345219	0.940977	0.590826	0.778894	1	8169	tags=27%, list=15%, signal=32%
REACTOME_PROCESSIVE_SYNTHESIS_ON_THE_C_STRAND_OF_THE_TELOMERE	REACTOME_PROCESSIVE_SYNTHESIS_ON_THE_C_STRAND_OF_THE_TELOMERE		19	0.451064	0.938303	0.533461	0.779244	1	13954	tags=68%, list=25%, signal=91%
REACTOME_LATE_ENDOSOMAL_MICROAUTOPHAGY	REACTOME_LATE_ENDOSOMAL_MICROAUTOPHAGY		34	0.392154	0.938614	0.550274	0.779585	1	13212	tags=47%, list=24%, signal=62%
REACTOME_PI_3K_CASCADE_FGFR1	REACTOME_PI_3K_CASCADE_FGFR1		21	0.440754	0.938635	0.545283	0.780817	1	7734	tags=29%, list=14%, signal=33%
REACTOME_IRE1ALPHA_ACTIVATES_CHAPERONES	REACTOME_IRE1ALPHA_ACTIVATES_CHAPERONES		48	0.371832	0.939397	0.565558	0.781175	1	13014	tags=54%, list=23%, signal=71%
REACTOME_METABOLISM_OF_AMINO_ACIDS_AND_DERIVATIVES	REACTOME_METABOLISM_OF_AMINO_ACIDS_AND_DERIVATIVES		356	0.294304	0.938688	0.68838	0.781975	1	13008	tags=46%, list=23%, signal=59%
REACTOME_ACTIVATION_OF_KAINATE_RECEPTORS_UPON_GLUTAMATE_BINDING	REACTOME_ACTIVATION_OF_KAINATE_RECEPTORS_UPON_GLUTAMATE_BINDING		30	0.403889	0.934566	0.54717	0.789089	1	11235	tags=47%, list=20%, signal=58%
REACTOME_DUAL_INCISION_IN_GG_NER	REACTOME_DUAL_INCISION_IN_GG_NER		41	0.379343	0.931959	0.575368	0.795738	1	14600	tags=66%, list=26%, signal=89%
REACTOME_TRANS_GOLGI_NETWORK_VESICLE_BUDDING	REACTOME_TRANS_GOLGI_NETWORK_VESICLE_BUDDING		72	0.346867	0.930449	0.595547	0.799104	1	11308	tags=38%, list=20%, signal=47%
REACTOME_METABOLISM_OF_FOLATE_AND_PTERINES	REACTOME_METABOLISM_OF_FOLATE_AND_PTERINES		16	0.459574	0.926189	0.568273	0.811164	1	5628	tags=31%, list=10%, signal=35%
REACTOME_HSF1_DEPENDENT_TRANSACTIVATION	REACTOME_HSF1_DEPENDENT_TRANSACTIVATION		38	0.379178	0.925063	0.557836	0.813345	1	9898	tags=39%, list=18%, signal=48%
REACTOME_SIGNALING_BY_NOTCH1_PEST_DOMAIN_MUTANTS_IN_CANCER	REACTOME_SIGNALING_BY_NOTCH1_PEST_DOMAIN_MUTANTS_IN_CANCER		57	0.3568	0.923949	0.596117	0.814246	1	12091	tags=46%, list=22%, signal=58%
REACTOME_EFFECTS_OF_PIP2_HYDROLYSIS	REACTOME_EFFECTS_OF_PIP2_HYDROLYSIS		27	0.413378	0.924121	0.564612	0.815013	1	2925	tags=30%, list=5%, signal=31%
REACTOME_EPHB_MEDIATED_FORWARD_SIGNALING	REACTOME_EPHB_MEDIATED_FORWARD_SIGNALING		42	0.3762	0.922744	0.591876	0.816361	1	12592	tags=50%, list=23%, signal=65%
REACTOME_MISCELLANEOUS_TRANSPORT_AND_BINDING_EVENTS	REACTOME_MISCELLANEOUS_TRANSPORT_AND_BINDING_EVENTS		25	0.418772	0.921315	0.58034	0.816775	1	8383	tags=36%, list=15%, signal=42%
REACTOME_NEGATIVE_REGULATION_OF_FGFR1_SIGNALING	REACTOME_NEGATIVE_REGULATION_OF_FGFR1_SIGNALING		32	0.398071	0.921682	0.560377	0.816998	1	13426	tags=53%, list=24%, signal=70%
REACTOME_GLYCOGEN_SYNTHESIS	REACTOME_GLYCOGEN_SYNTHESIS		16	0.461214	0.920784	0.570111	0.817137	1	11946	tags=63%, list=21%, signal=80%
REACTOME_DOWNSTREAM_SIGNAL_TRANSDUCTION	REACTOME_DOWNSTREAM_SIGNAL_TRANSDUCTION		29	0.39674	0.921919	0.58046	0.81762	1	8600	tags=38%, list=15%, signal=45%
REACTOME_PROTEIN_LOCALIZATION	REACTOME_PROTEIN_LOCALIZATION		158	0.310952	0.919219	0.689908	0.818944	1	12123	tags=44%, list=22%, signal=56%
REACTOME_COLLAGEN_BIOSYNTHESIS_AND_MODIFYING_ENZYMES	REACTOME_COLLAGEN_BIOSYNTHESIS_AND_MODIFYING_ENZYMES		64	0.347213	0.918204	0.6	0.819302	1	8120	tags=38%, list=15%, signal=44%
REACTOME_FGFR2_MUTANT_RECEPTOR_ACTIVATION	REACTOME_FGFR2_MUTANT_RECEPTOR_ACTIVATION		33	0.386212	0.919411	0.587549	0.819654	1	11994	tags=45%, list=22%, signal=58%
REACTOME_LAMININ_INTERACTIONS	REACTOME_LAMININ_INTERACTIONS		30	0.392423	0.918413	0.579962	0.819953	1	2678	tags=23%, list=5%, signal=24%
REACTOME_SIGNALING_BY_NOTCH2	REACTOME_SIGNALING_BY_NOTCH2		32	0.392748	0.916781	0.585821	0.822367	1	11946	tags=47%, list=21%, signal=60%
REACTOME_DETOXIFICATION_OF_REACTIVE_OXYGEN_SPECIES	REACTOME_DETOXIFICATION_OF_REACTIVE_OXYGEN_SPECIES		36	0.380728	0.915327	0.572233	0.822744	1	12404	tags=42%, list=22%, signal=54%
REACTOME_METABOLISM_OF_WATER_SOLUBLE_VITAMINS_AND_COFACTORS	REACTOME_METABOLISM_OF_WATER_SOLUBLE_VITAMINS_AND_COFACTORS		117	0.313786	0.915675	0.685289	0.823121	1	11540	tags=38%, list=21%, signal=47%
REACTOME_TRANSLESION_SYNTHESIS_BY_POLK	REACTOME_TRANSLESION_SYNTHESIS_BY_POLK		17	0.455008	0.916037	0.558767	0.823352	1	14591	tags=71%, list=26%, signal=96%
REACTOME_RAP1_SIGNALLING	REACTOME_RAP1_SIGNALLING		16	0.451089	0.913833	0.563265	0.825873	1	12137	tags=56%, list=22%, signal=72%
REACTOME_TERMINATION_OF_TRANSLESION_DNA_SYNTHESIS	REACTOME_TERMINATION_OF_TRANSLESION_DNA_SYNTHESIS		31	0.387839	0.91111	0.613767	0.832732	1	14600	tags=65%, list=26%, signal=87%
REACTOME_LYSOSOME_VESICLE_BIOGENESIS	REACTOME_LYSOSOME_VESICLE_BIOGENESIS		35	0.378267	0.910609	0.606	0.833048	1	10875	tags=37%, list=20%, signal=46%
REACTOME_DOWNSTREAM_SIGNALING_OF_ACTIVATED_FGFR1	REACTOME_DOWNSTREAM_SIGNALING_OF_ACTIVATED_FGFR1		31	0.391216	0.909678	0.607843	0.834546	1	10440	tags=39%, list=19%, signal=48%
REACTOME_PHOSPHOLIPID_METABOLISM	REACTOME_PHOSPHOLIPID_METABOLISM		200	0.29723	0.909006	0.761553	0.835099	1	9827	tags=32%, list=18%, signal=39%
REACTOME_CARBOXYTERMINAL_POST_TRANSLATIONAL_MODIFICATIONS_OF_TUBULIN	REACTOME_CARBOXYTERMINAL_POST_TRANSLATIONAL_MODIFICATIONS_OF_TUBULIN		43	0.366073	0.907054	0.618861	0.838223	1	11060	tags=44%, list=20%, signal=55%
REACTOME_N_GLYCAN_TRIMMING_IN_THE_ER_AND_CALNEXIN_CALRETICULIN_CYCLE	REACTOME_N_GLYCAN_TRIMMING_IN_THE_ER_AND_CALNEXIN_CALRETICULIN_CYCLE		34	0.379902	0.906478	0.623853	0.838606	1	13360	tags=56%, list=24%, signal=73%
REACTOME_EICOSANOID_LIGAND_BINDING_RECEPTORS	REACTOME_EICOSANOID_LIGAND_BINDING_RECEPTORS		15	0.466037	0.907066	0.594	0.839523	1	10452	tags=33%, list=19%, signal=41%
REACTOME_ROS_AND_RNS_PRODUCTION_IN_PHAGOCYTES	REACTOME_ROS_AND_RNS_PRODUCTION_IN_PHAGOCYTES		36	0.376148	0.901444	0.624016	0.852726	1	7980	tags=31%, list=14%, signal=36%
REACTOME_RND1_GTPASE_CYCLE	REACTOME_RND1_GTPASE_CYCLE		42	0.36311	0.899565	0.626719	0.855475	1	11645	tags=45%, list=21%, signal=57%
REACTOME_NOTCH1_INTRACELLULAR_DOMAIN_REGULATES_TRANSCRIPTION	REACTOME_NOTCH1_INTRACELLULAR_DOMAIN_REGULATES_TRANSCRIPTION		48	0.357152	0.89998	0.64751	0.85561	1	12309	tags=48%, list=22%, signal=61%
REACTOME_METABOLISM_OF_VITAMINS_AND_COFACTORS	REACTOME_METABOLISM_OF_VITAMINS_AND_COFACTORS		182	0.297855	0.89825	0.8	0.858094	1	9174	tags=29%, list=16%, signal=34%
REACTOME_TRANSLESION_SYNTHESIS_BY_Y_FAMILY_DNA_POLYMERASES_BYPASSES_LESIONS_ON_DNA_TEMPLATE	REACTOME_TRANSLESION_SYNTHESIS_BY_Y_FAMILY_DNA_POLYMERASES_BYPASSES_LESIONS_ON_DNA_TEMPLATE		37	0.376021	0.897668	0.62069	0.858456	1	14600	tags=62%, list=26%, signal=84%
REACTOME_TIE2_SIGNALING	REACTOME_TIE2_SIGNALING		18	0.430992	0.895171	0.630021	0.863346	1	13246	tags=67%, list=24%, signal=87%
REACTOME_INTERLEUKIN_20_FAMILY_SIGNALING	REACTOME_INTERLEUKIN_20_FAMILY_SIGNALING		26	0.397606	0.894465	0.636183	0.864053	1	7883	tags=31%, list=14%, signal=36%
REACTOME_CLASS_C_3_METABOTROPIC_GLUTAMATE_PHEROMONE_RECEPTORS	REACTOME_CLASS_C_3_METABOTROPIC_GLUTAMATE_PHEROMONE_RECEPTORS		39	0.370578	0.895284	0.661417	0.864366	1	5550	tags=26%, list=10%, signal=28%
REACTOME_ADRENALINE_NORADRENALINE_INHIBITS_INSULIN_SECRETION	REACTOME_ADRENALINE_NORADRENALINE_INHIBITS_INSULIN_SECRETION		28	0.389458	0.893734	0.62572	0.864938	1	7540	tags=29%, list=14%, signal=33%
REACTOME_ECM_PROTEOGLYCANS	REACTOME_ECM_PROTEOGLYCANS		76	0.328731	0.893268	0.692008	0.865067	1	3703	tags=18%, list=7%, signal=20%
REACTOME_INTERFERON_GAMMA_SIGNALING	REACTOME_INTERFERON_GAMMA_SIGNALING		91	0.322867	0.89254	0.705882	0.865877	1	8294	tags=27%, list=15%, signal=32%
REACTOME_O_LINKED_GLYCOSYLATION_OF_MUCINS	REACTOME_O_LINKED_GLYCOSYLATION_OF_MUCINS		61	0.338695	0.891474	0.676191	0.867548	1	10210	tags=33%, list=18%, signal=40%
REACTOME_FCERI_MEDIATED_MAPK_ACTIVATION	REACTOME_FCERI_MEDIATED_MAPK_ACTIVATION		87	0.324598	0.890119	0.733333	0.870157	1	8640	tags=22%, list=16%, signal=26%
REACTOME_HATS_ACETYLATE_HISTONES	REACTOME_HATS_ACETYLATE_HISTONES		74	0.326155	0.883684	0.730841	0.883559	1	12911	tags=41%, list=23%, signal=53%
REACTOME_BIOSYNTHESIS_OF_SPECIALIZED_PRORESOLVING_MEDIATORS_SPMS	REACTOME_BIOSYNTHESIS_OF_SPECIALIZED_PRORESOLVING_MEDIATORS_SPMS		19	0.419142	0.884818	0.636535	0.884389	1	6678	tags=42%, list=12%, signal=48%
REACTOME_FLT3_SIGNALING_IN_DISEASE	REACTOME_FLT3_SIGNALING_IN_DISEASE		28	0.382058	0.884304	0.631068	0.884433	1	11946	tags=50%, list=21%, signal=64%
REACTOME_ERBB2_REGULATES_CELL_MOTILITY	REACTOME_ERBB2_REGULATES_CELL_MOTILITY		15	0.44877	0.882403	0.626	0.884505	1	5322	tags=33%, list=10%, signal=37%
REACTOME_DAP12_INTERACTIONS	REACTOME_DAP12_INTERACTIONS		40	0.35733	0.883716	0.664078	0.884818	1	8169	tags=28%, list=15%, signal=32%
REACTOME_TP53_REGULATES_TRANSCRIPTION_OF_GENES_INVOLVED_IN_CYTOCHROME_C_RELEASE	REACTOME_TP53_REGULATES_TRANSCRIPTION_OF_GENES_INVOLVED_IN_CYTOCHROME_C_RELEASE		19	0.415559	0.880868	0.635458	0.884996	1	10838	tags=47%, list=19%, signal=59%
REACTOME_SIGNALING_BY_NOTCH1	REACTOME_SIGNALING_BY_NOTCH1		73	0.328936	0.882531	0.689214	0.885501	1	12309	tags=45%, list=22%, signal=58%
REACTOME_TRIGLYCERIDE_METABOLISM	REACTOME_TRIGLYCERIDE_METABOLISM		38	0.367565	0.88149	0.675472	0.885912	1	3292	tags=18%, list=6%, signal=20%
REACTOME_OTHER_INTERLEUKIN_SIGNALING	REACTOME_OTHER_INTERLEUKIN_SIGNALING		24	0.396392	0.880951	0.664794	0.886111	1	11019	tags=46%, list=20%, signal=57%
REACTOME_MICRORNA_MIRNA_BIOGENESIS	REACTOME_MICRORNA_MIRNA_BIOGENESIS		25	0.391353	0.878738	0.643287	0.889821	1	12757	tags=52%, list=23%, signal=67%
REACTOME_TRANSPORT_OF_INORGANIC_CATIONS_ANIONS_AND_AMINO_ACIDS_OLIGOPEPTIDES	REACTOME_TRANSPORT_OF_INORGANIC_CATIONS_ANIONS_AND_AMINO_ACIDS_OLIGOPEPTIDES		106	0.310028	0.877569	0.777975	0.891606	1	9326	tags=29%, list=17%, signal=35%
REACTOME_TRANSCRIPTIONAL_REGULATION_OF_GRANULOPOIESIS	REACTOME_TRANSCRIPTIONAL_REGULATION_OF_GRANULOPOIESIS		30	0.378825	0.876129	0.645594	0.894207	1	12754	tags=47%, list=23%, signal=60%
REACTOME_NEPHRIN_FAMILY_INTERACTIONS	REACTOME_NEPHRIN_FAMILY_INTERACTIONS		22	0.409656	0.873978	0.668712	0.894842	1	14590	tags=64%, list=26%, signal=86%
REACTOME_CA_DEPENDENT_EVENTS	REACTOME_CA_DEPENDENT_EVENTS		36	0.367053	0.874476	0.684512	0.894868	1	10256	tags=47%, list=18%, signal=58%
REACTOME_RHO_GTPASES_ACTIVATE_PKNS	REACTOME_RHO_GTPASES_ACTIVATE_PKNS		34	0.366679	0.87471	0.691383	0.895588	1	9121	tags=35%, list=16%, signal=42%
REACTOME_FORMATION_OF_FIBRIN_CLOT_CLOTTING_CASCADE	REACTOME_FORMATION_OF_FIBRIN_CLOT_CLOTTING_CASCADE		39	0.357153	0.87321	0.674374	0.895709	1	6801	tags=21%, list=12%, signal=23%
REACTOME_PLATELET_CALCIUM_HOMEOSTASIS	REACTOME_PLATELET_CALCIUM_HOMEOSTASIS		28	0.384883	0.872618	0.645038	0.895977	1	7986	tags=39%, list=14%, signal=46%
REACTOME_CONSTITUTIVE_SIGNALING_BY_AKT1_E17K_IN_CANCER	REACTOME_CONSTITUTIVE_SIGNALING_BY_AKT1_E17K_IN_CANCER		26	0.391085	0.874788	0.675045	0.896751	1	11426	tags=50%, list=21%, signal=63%
REACTOME_TRIGLYCERIDE_CATABOLISM	REACTOME_TRIGLYCERIDE_CATABOLISM		24	0.385374	0.867104	0.69145	0.897878	1	3292	tags=17%, list=6%, signal=18%
REACTOME_CONSTITUTIVE_SIGNALING_BY_EGFRVIII	REACTOME_CONSTITUTIVE_SIGNALING_BY_EGFRVIII		15	0.441896	0.867207	0.635838	0.898965	1	11831	tags=67%, list=21%, signal=85%
REACTOME_REGULATION_OF_BETA_CELL_DEVELOPMENT	REACTOME_REGULATION_OF_BETA_CELL_DEVELOPMENT		42	0.353645	0.866072	0.710891	0.899238	1	11560	tags=38%, list=21%, signal=48%
REACTOME_PROLACTIN_RECEPTOR_SIGNALING	REACTOME_PROLACTIN_RECEPTOR_SIGNALING		15	0.440204	0.864786	0.647541	0.90007	1	1537	tags=13%, list=3%, signal=14%
REACTOME_TRANSCRIPTIONAL_REGULATION_BY_THE_AP_2_TFAP2_FAMILY_OF_TRANSCRIPTION_FACTORS	REACTOME_TRANSCRIPTIONAL_REGULATION_BY_THE_AP_2_TFAP2_FAMILY_OF_TRANSCRIPTION_FACTORS		37	0.3592	0.867297	0.703846	0.900074	1	8320	tags=32%, list=15%, signal=38%
REACTOME_MEIOTIC_RECOMBINATION	REACTOME_MEIOTIC_RECOMBINATION		25	0.385013	0.868145	0.666667	0.900344	1	12077	tags=44%, list=22%, signal=56%
REACTOME_CHROMATIN_MODIFYING_ENZYMES	REACTOME_CHROMATIN_MODIFYING_ENZYMES		194	0.283071	0.865108	0.926126	0.900529	1	12911	tags=40%, list=23%, signal=52%
REACTOME_MATURATION_OF_SARS_COV_2_SPIKE_PROTEIN	REACTOME_MATURATION_OF_SARS_COV_2_SPIKE_PROTEIN		29	0.375687	0.869472	0.689981	0.90081	1	11781	tags=55%, list=21%, signal=70%
REACTOME_RESOLUTION_OF_ABASIC_SITES_AP_SITES	REACTOME_RESOLUTION_OF_ABASIC_SITES_AP_SITES		37	0.360714	0.867507	0.697211	0.900857	1	14600	tags=62%, list=26%, signal=84%
REACTOME_GOLGI_ASSOCIATED_VESICLE_BIOGENESIS	REACTOME_GOLGI_ASSOCIATED_VESICLE_BIOGENESIS		56	0.338498	0.86842	0.740187	0.900951	1	11308	tags=39%, list=20%, signal=49%
REACTOME_DAG_AND_IP3_SIGNALING	REACTOME_DAG_AND_IP3_SIGNALING		40	0.356069	0.868875	0.70991	0.901026	1	10256	tags=48%, list=18%, signal=58%
REACTOME_DISEASES_ASSOCIATED_WITH_GLYCOSAMINOGLYCAN_METABOLISM	REACTOME_DISEASES_ASSOCIATED_WITH_GLYCOSAMINOGLYCAN_METABOLISM		41	0.350718	0.870293	0.704062	0.901252	1	9985	tags=37%, list=18%, signal=45%
REACTOME_REGULATION_OF_PTEN_GENE_TRANSCRIPTION	REACTOME_REGULATION_OF_PTEN_GENE_TRANSCRIPTION		61	0.333045	0.869594	0.733333	0.901824	1	13523	tags=44%, list=24%, signal=58%
REACTOME_DNA_DAMAGE_TELOMERE_STRESS_INDUCED_SENESCENCE	REACTOME_DNA_DAMAGE_TELOMERE_STRESS_INDUCED_SENESCENCE		27	0.375486	0.862438	0.688492	0.905016	1	11295	tags=44%, list=20%, signal=56%
REACTOME_NA_CL_DEPENDENT_NEUROTRANSMITTER_TRANSPORTERS	REACTOME_NA_CL_DEPENDENT_NEUROTRANSMITTER_TRANSPORTERS		19	0.415546	0.861625	0.654784	0.905847	1	13192	tags=42%, list=24%, signal=55%
REACTOME_TRNA_AMINOACYLATION	REACTOME_TRNA_AMINOACYLATION		24	0.386942	0.860199	0.675	0.908397	1	13345	tags=54%, list=24%, signal=71%
REACTOME_RAB_GERANYLGERANYLATION	REACTOME_RAB_GERANYLGERANYLATION		63	0.327658	0.859399	0.747253	0.909186	1	12804	tags=51%, list=23%, signal=66%
REACTOME_SPHINGOLIPID_METABOLISM	REACTOME_SPHINGOLIPID_METABOLISM		84	0.314999	0.857999	0.77451	0.91139	1	6987	tags=26%, list=13%, signal=30%
REACTOME_BUDDING_AND_MATURATION_OF_HIV_VIRION	REACTOME_BUDDING_AND_MATURATION_OF_HIV_VIRION		28	0.374768	0.853041	0.701403	0.912202	1	13212	tags=46%, list=24%, signal=61%
REACTOME_CELL_JUNCTION_ORGANIZATION	REACTOME_CELL_JUNCTION_ORGANIZATION		86	0.311592	0.85447	0.807322	0.912492	1	8672	tags=33%, list=16%, signal=38%
REACTOME_ZINC_TRANSPORTERS	REACTOME_ZINC_TRANSPORTERS		17	0.418098	0.853893	0.69917	0.912698	1	8236	tags=41%, list=15%, signal=48%
REACTOME_DOPAMINE_NEUROTRANSMITTER_RELEASE_CYCLE	REACTOME_DOPAMINE_NEUROTRANSMITTER_RELEASE_CYCLE		22	0.392824	0.849474	0.695238	0.913165	1	8470	tags=41%, list=15%, signal=48%
REACTOME_CRMPS_IN_SEMA3A_SIGNALING	REACTOME_CRMPS_IN_SEMA3A_SIGNALING		16	0.42628	0.853169	0.682474	0.913223	1	9130	tags=38%, list=16%, signal=45%
REACTOME_MRNA_DECAY_BY_5_TO_3_EXORIBONUCLEASE	REACTOME_MRNA_DECAY_BY_5_TO_3_EXORIBONUCLEASE		15	0.43644	0.856294	0.643545	0.913236	1	13938	tags=73%, list=25%, signal=98%
REACTOME_AQUAPORIN_MEDIATED_TRANSPORT	REACTOME_AQUAPORIN_MEDIATED_TRANSPORT		52	0.337222	0.855099	0.778398	0.913594	1	10256	tags=35%, list=18%, signal=42%
REACTOME_METAL_ION_SLC_TRANSPORTERS	REACTOME_METAL_ION_SLC_TRANSPORTERS		26	0.378973	0.854499	0.71	0.913773	1	8236	tags=35%, list=15%, signal=41%
REACTOME_DISEASES_OF_METABOLISM	REACTOME_DISEASES_OF_METABOLISM		239	0.275389	0.849714	0.980668	0.913887	1	11423	tags=36%, list=20%, signal=45%
REACTOME_ACTIVATION_OF_ATR_IN_RESPONSE_TO_REPLICATION_STRESS	REACTOME_ACTIVATION_OF_ATR_IN_RESPONSE_TO_REPLICATION_STRESS		37	0.354435	0.855299	0.744639	0.914436	1	12399	tags=43%, list=22%, signal=56%
REACTOME_NUCLEOTIDE_LIKE_PURINERGIC_RECEPTORS	REACTOME_NUCLEOTIDE_LIKE_PURINERGIC_RECEPTORS		16	0.422998	0.856342	0.652439	0.914454	1	11912	tags=38%, list=21%, signal=48%
REACTOME_COLLAGEN_CHAIN_TRIMERIZATION	REACTOME_COLLAGEN_CHAIN_TRIMERIZATION		44	0.34642	0.849755	0.763747	0.915158	1	5728	tags=32%, list=10%, signal=35%
REACTOME_NCAM1_INTERACTIONS	REACTOME_NCAM1_INTERACTIONS		42	0.343404	0.850363	0.786	0.916276	1	8746	tags=36%, list=16%, signal=42%
REACTOME_NUCLEAR_SIGNALING_BY_ERBB4	REACTOME_NUCLEAR_SIGNALING_BY_ERBB4		32	0.365245	0.84978	0.709677	0.916408	1	8191	tags=34%, list=15%, signal=40%
REACTOME_NICOTINAMIDE_SALVAGING	REACTOME_NICOTINAMIDE_SALVAGING		16	0.423698	0.850679	0.67562	0.916828	1	4641	tags=25%, list=8%, signal=27%
REACTOME_TRP_CHANNELS	REACTOME_TRP_CHANNELS		28	0.375748	0.847513	0.741107	0.916887	1	10956	tags=39%, list=20%, signal=49%
REACTOME_KERATAN_SULFATE_KERATIN_METABOLISM	REACTOME_KERATAN_SULFATE_KERATIN_METABOLISM		33	0.349895	0.84579	0.7251	0.919814	1	10139	tags=33%, list=18%, signal=41%
REACTOME_SPRY_REGULATION_OF_FGF_SIGNALING	REACTOME_SPRY_REGULATION_OF_FGF_SIGNALING		16	0.420986	0.844075	0.676983	0.921436	1	13426	tags=81%, list=24%, signal=107%
REACTOME_FATTY_ACIDS	REACTOME_FATTY_ACIDS		15	0.4234	0.843436	0.67803	0.921691	1	10123	tags=40%, list=18%, signal=49%
REACTOME_PLASMA_LIPOPROTEIN_REMODELING	REACTOME_PLASMA_LIPOPROTEIN_REMODELING		31	0.360523	0.844148	0.716946	0.92262	1	8943	tags=29%, list=16%, signal=35%
REACTOME_FANCONI_ANEMIA_PATHWAY	REACTOME_FANCONI_ANEMIA_PATHWAY		34	0.356617	0.841199	0.745421	0.92579	1	13981	tags=59%, list=25%, signal=78%
REACTOME_TRAFFICKING_OF_AMPA_RECEPTORS	REACTOME_TRAFFICKING_OF_AMPA_RECEPTORS		31	0.356525	0.839928	0.741273	0.926206	1	9979	tags=48%, list=18%, signal=59%
REACTOME_COMPLEX_I_BIOGENESIS	REACTOME_COMPLEX_I_BIOGENESIS		57	0.322707	0.839996	0.808511	0.927363	1	15309	tags=65%, list=27%, signal=89%
REACTOME_ONCOGENE_INDUCED_SENESCENCE	REACTOME_ONCOGENE_INDUCED_SENESCENCE		34	0.352714	0.838537	0.767225	0.927973	1	13426	tags=56%, list=24%, signal=74%
REACTOME_PARASITE_INFECTION	REACTOME_PARASITE_INFECTION		116	0.293123	0.837417	0.922349	0.929281	1	12458	tags=33%, list=22%, signal=42%
REACTOME_INTRINSIC_PATHWAY_OF_FIBRIN_CLOT_FORMATION	REACTOME_INTRINSIC_PATHWAY_OF_FIBRIN_CLOT_FORMATION		23	0.376642	0.836775	0.725807	0.929405	1	6801	tags=22%, list=12%, signal=25%
REACTOME_NITRIC_OXIDE_STIMULATES_GUANYLATE_CYCLASE	REACTOME_NITRIC_OXIDE_STIMULATES_GUANYLATE_CYCLASE		19	0.405381	0.83524	0.730769	0.930229	1	2939	tags=21%, list=5%, signal=22%
REACTOME_TRANSPORT_OF_BILE_SALTS_AND_ORGANIC_ACIDS_METAL_IONS_AND_AMINE_COMPOUNDS	REACTOME_TRANSPORT_OF_BILE_SALTS_AND_ORGANIC_ACIDS_METAL_IONS_AND_AMINE_COMPOUNDS		86	0.29942	0.834255	0.884972	0.931278	1	9504	tags=29%, list=17%, signal=35%
REACTOME_SIGNALING_BY_ERBB2_ECD_MUTANTS	REACTOME_SIGNALING_BY_ERBB2_ECD_MUTANTS		15	0.415695	0.835259	0.707754	0.93152	1	11831	tags=60%, list=21%, signal=76%
REACTOME_SYNTHESIS_OF_IP3_AND_IP4_IN_THE_CYTOSOL	REACTOME_SYNTHESIS_OF_IP3_AND_IP4_IN_THE_CYTOSOL		26	0.371073	0.829477	0.733471	0.935462	1	11273	tags=38%, list=20%, signal=48%
REACTOME_TRANSFERRIN_ENDOCYTOSIS_AND_RECYCLING	REACTOME_TRANSFERRIN_ENDOCYTOSIS_AND_RECYCLING		31	0.359458	0.828848	0.730038	0.935526	1	8726	tags=35%, list=16%, signal=42%
REACTOME_NEGATIVE_REGULATORS_OF_DDX58_IFIH1_SIGNALING	REACTOME_NEGATIVE_REGULATORS_OF_DDX58_IFIH1_SIGNALING		34	0.351896	0.831804	0.790514	0.935573	1	13213	tags=56%, list=24%, signal=73%
REACTOME_METABOLISM_OF_FAT_SOLUBLE_VITAMINS	REACTOME_METABOLISM_OF_FAT_SOLUBLE_VITAMINS		47	0.328257	0.827969	0.827138	0.936176	1	8725	tags=30%, list=16%, signal=35%
REACTOME_RECOGNITION_OF_DNA_DAMAGE_BY_PCNA_CONTAINING_REPLICATION_COMPLEX	REACTOME_RECOGNITION_OF_DNA_DAMAGE_BY_PCNA_CONTAINING_REPLICATION_COMPLEX		30	0.35391	0.829743	0.765125	0.936207	1	14600	tags=67%, list=26%, signal=90%
REACTOME_SIGNALING_BY_NTRK2_TRKB	REACTOME_SIGNALING_BY_NTRK2_TRKB		25	0.369217	0.829989	0.752852	0.936972	1	11831	tags=52%, list=21%, signal=66%
REACTOME_THE_ROLE_OF_NEF_IN_HIV_1_REPLICATION_AND_DISEASE_PATHOGENESIS	REACTOME_THE_ROLE_OF_NEF_IN_HIV_1_REPLICATION_AND_DISEASE_PATHOGENESIS		28	0.363582	0.824828	0.765914	0.937769	1	8363	tags=29%, list=15%, signal=34%
REACTOME_RND2_GTPASE_CYCLE	REACTOME_RND2_GTPASE_CYCLE		42	0.337906	0.830185	0.793233	0.937804	1	13769	tags=50%, list=25%, signal=66%
REACTOME_SARS_COV_INFECTIONS	REACTOME_SARS_COV_INFECTIONS		146	0.280665	0.825375	0.944547	0.937881	1	13342	tags=46%, list=24%, signal=60%
REACTOME_SIGNALING_BY_FGFR4	REACTOME_SIGNALING_BY_FGFR4		41	0.338692	0.825563	0.790076	0.93878	1	13897	tags=61%, list=25%, signal=81%
REACTOME_TRANSLESION_SYNTHESIS_BY_POLH	REACTOME_TRANSLESION_SYNTHESIS_BY_POLH		18	0.403517	0.825731	0.731006	0.939718	1	14591	tags=67%, list=26%, signal=90%
REACTOME_ASSEMBLY_OF_THE_HIV_VIRION	REACTOME_ASSEMBLY_OF_THE_HIV_VIRION		16	0.403873	0.819605	0.714563	0.947849	1	13613	tags=56%, list=24%, signal=74%
REACTOME_SYNTHESIS_OF_PA	REACTOME_SYNTHESIS_OF_PA		35	0.342758	0.817396	0.785855	0.95121	1	6058	tags=26%, list=11%, signal=29%
REACTOME_ARACHIDONIC_ACID_METABOLISM	REACTOME_ARACHIDONIC_ACID_METABOLISM		58	0.31452	0.815187	0.85316	0.953279	1	11177	tags=41%, list=20%, signal=52%
REACTOME_TP53_REGULATES_TRANSCRIPTION_OF_GENES_INVOLVED_IN_G2_CELL_CYCLE_ARREST	REACTOME_TP53_REGULATES_TRANSCRIPTION_OF_GENES_INVOLVED_IN_G2_CELL_CYCLE_ARREST		18	0.387129	0.813645	0.772727	0.953737	1	14591	tags=72%, list=26%, signal=98%
REACTOME_METABOLISM_OF_PORPHYRINS	REACTOME_METABOLISM_OF_PORPHYRINS		27	0.358858	0.81537	0.797189	0.95419	1	10726	tags=37%, list=19%, signal=46%
REACTOME_REGULATION_OF_LIPID_METABOLISM_BY_PPARALPHA	REACTOME_REGULATION_OF_LIPID_METABOLISM_BY_PPARALPHA		119	0.28413	0.813982	0.95073	0.954341	1	12244	tags=40%, list=22%, signal=52%
REACTOME_SIGNALING_BY_FLT3_ITD_AND_TKD_MUTANTS	REACTOME_SIGNALING_BY_FLT3_ITD_AND_TKD_MUTANTS		16	0.401231	0.811853	0.726027	0.955941	1	8169	tags=44%, list=15%, signal=51%
REACTOME_PLASMA_LIPOPROTEIN_ASSEMBLY_REMODELING_AND_CLEARANCE	REACTOME_PLASMA_LIPOPROTEIN_ASSEMBLY_REMODELING_AND_CLEARANCE		70	0.303745	0.810742	0.897769	0.956807	1	7602	tags=27%, list=14%, signal=31%
REACTOME_RESPIRATORY_ELECTRON_TRANSPORT_ATP_SYNTHESIS_BY_CHEMIOSMOTIC_COUPLING_AND_HEAT_PRODUCTION_BY_UNCOUPLING_PROTEINS	REACTOME_RESPIRATORY_ELECTRON_TRANSPORT_ATP_SYNTHESIS_BY_CHEMIOSMOTIC_COUPLING_AND_HEAT_PRODUCTION_BY_UNCOUPLING_PROTEINS		111	0.281002	0.808378	0.957328	0.960149	1	14381	tags=50%, list=26%, signal=68%
REACTOME_NR1H3_NR1H2_REGULATE_GENE_EXPRESSION_LINKED_TO_CHOLESTEROL_TRANSPORT_AND_EFFLUX	REACTOME_NR1H3_NR1H2_REGULATE_GENE_EXPRESSION_LINKED_TO_CHOLESTEROL_TRANSPORT_AND_EFFLUX		37	0.332957	0.806509	0.828037	0.962552	1	12091	tags=38%, list=22%, signal=48%
REACTOME_NCAM_SIGNALING_FOR_NEURITE_OUT_GROWTH	REACTOME_NCAM_SIGNALING_FOR_NEURITE_OUT_GROWTH		63	0.306048	0.805214	0.87524	0.963648	1	9880	tags=35%, list=18%, signal=42%
REACTOME_FCGAMMA_RECEPTOR_FCGR_DEPENDENT_PHAGOCYTOSIS	REACTOME_FCGAMMA_RECEPTOR_FCGR_DEPENDENT_PHAGOCYTOSIS		141	0.276703	0.801404	0.97153	0.969579	1	12615	tags=34%, list=23%, signal=44%
REACTOME_SHC_MEDIATED_CASCADE_FGFR4	REACTOME_SHC_MEDIATED_CASCADE_FGFR4		20	0.377651	0.800619	0.801158	0.969666	1	11831	tags=45%, list=21%, signal=57%
REACTOME_NONHOMOLOGOUS_END_JOINING_NHEJ	REACTOME_NONHOMOLOGOUS_END_JOINING_NHEJ		31	0.342519	0.798134	0.818898	0.970129	1	11471	tags=39%, list=21%, signal=49%
REACTOME_RESOLUTION_OF_D_LOOP_STRUCTURES	REACTOME_RESOLUTION_OF_D_LOOP_STRUCTURES		33	0.333743	0.798762	0.851064	0.970302	1	12477	tags=42%, list=22%, signal=55%
REACTOME_CD22_MEDIATED_BCR_REGULATION	REACTOME_CD22_MEDIATED_BCR_REGULATION		61	0.307899	0.799441	0.891262	0.970414	1	7234	tags=15%, list=13%, signal=17%
REACTOME_BASE_EXCISION_REPAIR	REACTOME_BASE_EXCISION_REPAIR		44	0.318644	0.797156	0.873016	0.970592	1	14600	tags=61%, list=26%, signal=83%
REACTOME_PKA_ACTIVATION_IN_GLUCAGON_SIGNALLING	REACTOME_PKA_ACTIVATION_IN_GLUCAGON_SIGNALLING		17	0.390747	0.794544	0.778846	0.973875	1	10256	tags=41%, list=18%, signal=50%
REACTOME_CALNEXIN_CALRETICULIN_CYCLE	REACTOME_CALNEXIN_CALRETICULIN_CYCLE		25	0.360188	0.79173	0.809524	0.974832	1	13935	tags=60%, list=25%, signal=80%
REACTOME_SYNAPTIC_ADHESION_LIKE_MOLECULES	REACTOME_SYNAPTIC_ADHESION_LIKE_MOLECULES		21	0.374206	0.790552	0.807466	0.975559	1	9732	tags=43%, list=17%, signal=52%
REACTOME_CA2_PATHWAY	REACTOME_CA2_PATHWAY		62	0.301279	0.791736	0.92955	0.976141	1	11235	tags=42%, list=20%, signal=52%
REACTOME_SIGNALING_BY_KIT_IN_DISEASE	REACTOME_SIGNALING_BY_KIT_IN_DISEASE		20	0.371297	0.791996	0.806517	0.977064	1	11069	tags=45%, list=20%, signal=56%
REACTOME_ION_HOMEOSTASIS	REACTOME_ION_HOMEOSTASIS		54	0.307733	0.786344	0.921606	0.981424	1	10906	tags=37%, list=20%, signal=46%
REACTOME_INTERACTION_BETWEEN_L1_AND_ANKYRINS	REACTOME_INTERACTION_BETWEEN_L1_AND_ANKYRINS		31	0.33211	0.784669	0.875	0.981606	1	3731	tags=16%, list=7%, signal=17%
REACTOME_RHO_GTPASES_ACTIVATE_WASPS_AND_WAVES	REACTOME_RHO_GTPASES_ACTIVATE_WASPS_AND_WAVES		36	0.325709	0.785328	0.882023	0.981834	1	12458	tags=50%, list=22%, signal=64%
REACTOME_CITRIC_ACID_CYCLE_TCA_CYCLE	REACTOME_CITRIC_ACID_CYCLE_TCA_CYCLE		22	0.354862	0.769869	0.868787	0.984757	1	13272	tags=68%, list=24%, signal=89%
REACTOME_ANTIGEN_PRESENTATION_FOLDING_ASSEMBLY_AND_PEPTIDE_LOADING_OF_CLASS_I_MHC	REACTOME_ANTIGEN_PRESENTATION_FOLDING_ASSEMBLY_AND_PEPTIDE_LOADING_OF_CLASS_I_MHC		25	0.346946	0.780007	0.83174	0.985102	1	10394	tags=44%, list=19%, signal=54%
REACTOME_NEUREXINS_AND_NEUROLIGINS	REACTOME_NEUREXINS_AND_NEUROLIGINS		56	0.300163	0.772116	0.935943	0.985383	1	10355	tags=39%, list=19%, signal=48%
REACTOME_DNA_DAMAGE_BYPASS	REACTOME_DNA_DAMAGE_BYPASS		46	0.315148	0.780674	0.879771	0.985392	1	14134	tags=54%, list=25%, signal=73%
REACTOME_INTERLEUKIN_37_SIGNALING	REACTOME_INTERLEUKIN_37_SIGNALING		20	0.374006	0.77896	0.805169	0.985423	1	13246	tags=55%, list=24%, signal=72%
REACTOME_NOTCH2_ACTIVATION_AND_TRANSMISSION_OF_SIGNAL_TO_THE_NUCLEUS	REACTOME_NOTCH2_ACTIVATION_AND_TRANSMISSION_OF_SIGNAL_TO_THE_NUCLEUS		21	0.35268	0.770307	0.846154	0.985458	1	11946	tags=52%, list=21%, signal=67%
REACTOME_SYNTHESIS_OF_GLYCOSYLPHOSPHATIDYLINOSITOL_GPI	REACTOME_SYNTHESIS_OF_GLYCOSYLPHOSPHATIDYLINOSITOL_GPI		18	0.37803	0.780937	0.819343	0.986304	1	10987	tags=33%, list=20%, signal=42%
REACTOME_GLYCOGEN_STORAGE_DISEASES	REACTOME_GLYCOGEN_STORAGE_DISEASES		16	0.385776	0.770527	0.804348	0.98645	1	11946	tags=69%, list=21%, signal=87%
REACTOME_ACTIVATED_NOTCH1_TRANSMITS_SIGNAL_TO_THE_NUCLEUS	REACTOME_ACTIVATED_NOTCH1_TRANSMITS_SIGNAL_TO_THE_NUCLEUS		30	0.329074	0.773098	0.865385	0.986461	1	11946	tags=47%, list=21%, signal=59%
REACTOME_SUMOYLATION_OF_TRANSCRIPTION_COFACTORS	REACTOME_SUMOYLATION_OF_TRANSCRIPTION_COFACTORS		42	0.317816	0.772127	0.888676	0.98668	1	14347	tags=57%, list=26%, signal=77%
REACTOME_POLYMERASE_SWITCHING_ON_THE_C_STRAND_OF_THE_TELOMERE	REACTOME_POLYMERASE_SWITCHING_ON_THE_C_STRAND_OF_THE_TELOMERE		25	0.351475	0.773784	0.827184	0.986779	1	10799	tags=40%, list=19%, signal=50%
REACTOME_ION_TRANSPORT_BY_P_TYPE_ATPASES	REACTOME_ION_TRANSPORT_BY_P_TYPE_ATPASES		55	0.303647	0.774319	0.919708	0.987309	1	8572	tags=29%, list=15%, signal=34%
REACTOME_DEACTIVATION_OF_THE_BETA_CATENIN_TRANSACTIVATING_COMPLEX	REACTOME_DEACTIVATION_OF_THE_BETA_CATENIN_TRANSACTIVATING_COMPLEX		42	0.317874	0.77586	0.891743	0.987618	1	12768	tags=55%, list=23%, signal=71%
REACTOME_ROLE_OF_LAT2_NTAL_LAB_ON_CALCIUM_MOBILIZATION	REACTOME_ROLE_OF_LAT2_NTAL_LAB_ON_CALCIUM_MOBILIZATION		71	0.285095	0.774511	0.963461	0.988312	1	7734	tags=17%, list=14%, signal=20%
REACTOME_THE_CITRIC_ACID_TCA_CYCLE_AND_RESPIRATORY_ELECTRON_TRANSPORT	REACTOME_THE_CITRIC_ACID_TCA_CYCLE_AND_RESPIRATORY_ELECTRON_TRANSPORT		162	0.260849	0.775874	1	0.988926	1	13982	tags=45%, list=25%, signal=60%
REACTOME_DAP12_SIGNALING	REACTOME_DAP12_SIGNALING		29	0.329437	0.765817	0.882012	0.988936	1	12615	tags=41%, list=23%, signal=53%
REACTOME_POTENTIAL_THERAPEUTICS_FOR_SARS	REACTOME_POTENTIAL_THERAPEUTICS_FOR_SARS		81	0.274692	0.758646	0.996364	0.98903	1	13342	tags=42%, list=24%, signal=55%
REACTOME_SYNTHESIS_OF_PIPS_AT_THE_PLASMA_MEMBRANE	REACTOME_SYNTHESIS_OF_PIPS_AT_THE_PLASMA_MEMBRANE		53	0.299028	0.763351	0.946494	0.989578	1	9515	tags=34%, list=17%, signal=41%
REACTOME_ASSEMBLY_OF_ACTIVE_LPL_AND_LIPC_LIPASE_COMPLEXES	REACTOME_ASSEMBLY_OF_ACTIVE_LPL_AND_LIPC_LIPASE_COMPLEXES		18	0.367211	0.759712	0.849699	0.990229	1	3493	tags=17%, list=6%, signal=18%
REACTOME_HEPARAN_SULFATE_HEPARIN_HS_GAG_METABOLISM	REACTOME_HEPARAN_SULFATE_HEPARIN_HS_GAG_METABOLISM		55	0.294378	0.758709	0.953488	0.990254	1	10674	tags=38%, list=19%, signal=47%
REACTOME_FATTY_ACYL_COA_BIOSYNTHESIS	REACTOME_FATTY_ACYL_COA_BIOSYNTHESIS		32	0.327325	0.763706	0.880682	0.990417	1	1873	tags=16%, list=3%, signal=16%
REACTOME_AMYLOID_FIBER_FORMATION	REACTOME_AMYLOID_FIBER_FORMATION		51	0.295911	0.761589	0.960377	0.990541	1	4495	tags=16%, list=8%, signal=17%
REACTOME_SYNTHESIS_OF_BILE_ACIDS_AND_BILE_SALTS_VIA_7ALPHA_HYDROXYCHOLESTEROL	REACTOME_SYNTHESIS_OF_BILE_ACIDS_AND_BILE_SALTS_VIA_7ALPHA_HYDROXYCHOLESTEROL		24	0.341631	0.760199	0.85	0.990916	1	8655	tags=33%, list=16%, signal=39%
REACTOME_PI3K_EVENTS_IN_ERBB2_SIGNALING	REACTOME_PI3K_EVENTS_IN_ERBB2_SIGNALING		16	0.3721	0.755444	0.833333	0.991611	1	10440	tags=50%, list=19%, signal=62%
REACTOME_SIGNALING_BY_FGFR3	REACTOME_SIGNALING_BY_FGFR3		40	0.309028	0.75429	0.921642	0.991729	1	11946	tags=45%, list=21%, signal=57%
REACTOME_HS_GAG_BIOSYNTHESIS	REACTOME_HS_GAG_BIOSYNTHESIS		31	0.318564	0.751084	0.909605	0.994166	1	12499	tags=48%, list=22%, signal=62%
REACTOME_INTEGRIN_SIGNALING	REACTOME_INTEGRIN_SIGNALING		27	0.332926	0.748813	0.887833	0.995498	1	12236	tags=41%, list=22%, signal=52%
REACTOME_REGULATION_OF_GENE_EXPRESSION_IN_LATE_STAGE_BRANCHING_MORPHOGENESIS_PANCREATIC_BUD_PRECURSOR_CELLS	REACTOME_REGULATION_OF_GENE_EXPRESSION_IN_LATE_STAGE_BRANCHING_MORPHOGENESIS_PANCREATIC_BUD_PRECURSOR_CELLS		16	0.334515	0.669442	0.942116	0.996337	1	11560	tags=38%, list=21%, signal=47%
REACTOME_RMTS_METHYLATE_HISTONE_ARGININES	REACTOME_RMTS_METHYLATE_HISTONE_ARGININES		30	0.283044	0.657998	0.990584	0.996377	1	13890	tags=53%, list=25%, signal=71%
REACTOME_GABA_SYNTHESIS_RELEASE_REUPTAKE_AND_DEGRADATION	REACTOME_GABA_SYNTHESIS_RELEASE_REUPTAKE_AND_DEGRADATION		19	0.322681	0.675342	0.956	0.996622	1	7892	tags=32%, list=14%, signal=37%
REACTOME_PRE_NOTCH_EXPRESSION_AND_PROCESSING	REACTOME_PRE_NOTCH_EXPRESSION_AND_PROCESSING		60	0.25221	0.659558	1	0.997104	1	12754	tags=32%, list=23%, signal=41%
REACTOME_P130CAS_LINKAGE_TO_MAPK_SIGNALING_FOR_INTEGRINS	REACTOME_P130CAS_LINKAGE_TO_MAPK_SIGNALING_FOR_INTEGRINS		15	0.336308	0.670333	0.950719	0.997261	1	13451	tags=40%, list=24%, signal=53%
REACTOME_FRS_MEDIATED_FGFR3_SIGNALING	REACTOME_FRS_MEDIATED_FGFR3_SIGNALING		20	0.310361	0.648999	0.966469	0.997487	1	8169	tags=25%, list=15%, signal=29%
REACTOME_TRANSCRIPTION_OF_E2F_TARGETS_UNDER_NEGATIVE_CONTROL_BY_DREAM_COMPLEX	REACTOME_TRANSCRIPTION_OF_E2F_TARGETS_UNDER_NEGATIVE_CONTROL_BY_DREAM_COMPLEX		19	0.329084	0.675945	0.947368	0.997636	1	13682	tags=63%, list=25%, signal=84%
REACTOME_TRANSLATION_OF_SARS_COV_2_STRUCTURAL_PROTEINS	REACTOME_TRANSLATION_OF_SARS_COV_2_STRUCTURAL_PROTEINS		44	0.259857	0.659683	1	0.998282	1	11946	tags=43%, list=21%, signal=55%
REACTOME_SYNTHESIS_SECRETION_AND_DEACYLATION_OF_GHRELIN	REACTOME_SYNTHESIS_SECRETION_AND_DEACYLATION_OF_GHRELIN		19	0.320397	0.677172	0.943249	0.998367	1	6340	tags=21%, list=11%, signal=24%
REACTOME_VITAMIN_B5_PANTOTHENATE_METABOLISM	REACTOME_VITAMIN_B5_PANTOTHENATE_METABOLISM		17	0.312872	0.639431	0.971098	0.998383	1	13446	tags=59%, list=24%, signal=78%
REACTOME_REGULATION_OF_SIGNALING_BY_CBL	REACTOME_REGULATION_OF_SIGNALING_BY_CBL		22	0.340195	0.723185	0.902344	0.998892	1	13212	tags=59%, list=24%, signal=77%
REACTOME_REGULATION_OF_TP53_ACTIVITY_THROUGH_METHYLATION	REACTOME_REGULATION_OF_TP53_ACTIVITY_THROUGH_METHYLATION		18	0.281425	0.58593	0.998062	0.999024	1	13212	tags=56%, list=24%, signal=73%
REACTOME_DOWNSTREAM_SIGNALING_OF_ACTIVATED_FGFR4	REACTOME_DOWNSTREAM_SIGNALING_OF_ACTIVATED_FGFR4		27	0.321174	0.724165	0.934457	0.999389	1	10440	tags=37%, list=19%, signal=46%
REACTOME_SIGNALING_BY_NODAL	REACTOME_SIGNALING_BY_NODAL		20	0.279877	0.601443	1	0.999391	1	14000	tags=40%, list=25%, signal=53%
REACTOME_MEIOSIS	REACTOME_MEIOSIS		57	0.260037	0.677588	1	0.999418	1	13677	tags=46%, list=25%, signal=60%
REACTOME_SEROTONIN_NEUROTRANSMITTER_RELEASE_CYCLE	REACTOME_SEROTONIN_NEUROTRANSMITTER_RELEASE_CYCLE		17	0.355658	0.743993	0.859438	0.999658	1	8470	tags=35%, list=15%, signal=42%
REACTOME_SIGNALING_BY_FGFR_IN_DISEASE	REACTOME_SIGNALING_BY_FGFR_IN_DISEASE		62	0.283825	0.741985	0.973929	1	1	12400	tags=39%, list=22%, signal=50%
REACTOME_G0_AND_EARLY_G1	REACTOME_G0_AND_EARLY_G1		27	0.328088	0.740813	0.925344	1	1	13682	tags=59%, list=25%, signal=79%
REACTOME_DEADENYLATION_OF_MRNA	REACTOME_DEADENYLATION_OF_MRNA		22	0.337493	0.737443	0.902542	1	1	14501	tags=59%, list=26%, signal=80%
REACTOME_INFECTION_WITH_MYCOBACTERIUM_TUBERCULOSIS	REACTOME_INFECTION_WITH_MYCOBACTERIUM_TUBERCULOSIS		27	0.3294	0.737268	0.925636	1	1	13426	tags=59%, list=24%, signal=78%
REACTOME_PHASE_0_RAPID_DEPOLARISATION	REACTOME_PHASE_0_RAPID_DEPOLARISATION		32	0.315686	0.736805	0.922929	1	1	8930	tags=34%, list=16%, signal=41%
REACTOME_SARS_COV_2_INFECTION	REACTOME_SARS_COV_2_INFECTION		67	0.276852	0.733219	0.988281	1	1	13613	tags=52%, list=24%, signal=69%
REACTOME_SHC_MEDIATED_CASCADE_FGFR3	REACTOME_SHC_MEDIATED_CASCADE_FGFR3		18	0.356442	0.731878	0.869307	1	1	8169	tags=28%, list=15%, signal=33%
REACTOME_DISEASES_ASSOCIATED_WITH_GLYCOSYLATION_PRECURSOR_BIOSYNTHESIS	REACTOME_DISEASES_ASSOCIATED_WITH_GLYCOSYLATION_PRECURSOR_BIOSYNTHESIS		18	0.35094	0.731357	0.87666	1	1	11221	tags=44%, list=20%, signal=56%
REACTOME_GENERATION_OF_SECOND_MESSENGER_MOLECULES	REACTOME_GENERATION_OF_SECOND_MESSENGER_MOLECULES		34	0.307519	0.728837	0.925	1	1	10041	tags=24%, list=18%, signal=29%
REACTOME_INSERTION_OF_TAIL_ANCHORED_PROTEINS_INTO_THE_ENDOPLASMIC_RETICULUM_MEMBRANE	REACTOME_INSERTION_OF_TAIL_ANCHORED_PROTEINS_INTO_THE_ENDOPLASMIC_RETICULUM_MEMBRANE		20	0.344709	0.72712	0.903475	1	1	11488	tags=55%, list=21%, signal=69%
REACTOME_INTERLEUKIN_RECEPTOR_SHC_SIGNALING	REACTOME_INTERLEUKIN_RECEPTOR_SHC_SIGNALING		27	0.321405	0.725736	0.917671	1	1	13145	tags=41%, list=24%, signal=53%
REACTOME_ER_QUALITY_CONTROL_COMPARTMENT_ERQC	REACTOME_ER_QUALITY_CONTROL_COMPARTMENT_ERQC		20	0.34326	0.724518	0.897921	1	1	13935	tags=65%, list=25%, signal=87%
REACTOME_ERCC6_CSB_AND_EHMT2_G9A_POSITIVELY_REGULATE_RRNA_EXPRESSION	REACTOME_ERCC6_CSB_AND_EHMT2_G9A_POSITIVELY_REGULATE_RRNA_EXPRESSION		16	0.360695	0.72437	0.859127	1	1	7696	tags=25%, list=14%, signal=29%
REACTOME_SUMOYLATION_OF_TRANSCRIPTION_FACTORS	REACTOME_SUMOYLATION_OF_TRANSCRIPTION_FACTORS		20	0.33956	0.724299	0.895874	1	1	13492	tags=50%, list=24%, signal=66%
REACTOME_FOXO_MEDIATED_TRANSCRIPTION_OF_CELL_DEATH_GENES	REACTOME_FOXO_MEDIATED_TRANSCRIPTION_OF_CELL_DEATH_GENES		16	0.352375	0.718178	0.90593	1	1	11093	tags=44%, list=20%, signal=55%
REACTOME_DOWNSTREAM_SIGNALING_OF_ACTIVATED_FGFR3	REACTOME_DOWNSTREAM_SIGNALING_OF_ACTIVATED_FGFR3		25	0.319881	0.716993	0.933981	1	1	8169	tags=28%, list=15%, signal=33%
REACTOME_PKA_MEDIATED_PHOSPHORYLATION_OF_CREB	REACTOME_PKA_MEDIATED_PHOSPHORYLATION_OF_CREB		20	0.34041	0.716605	0.896552	1	1	10256	tags=45%, list=18%, signal=55%
REACTOME_ATTENUATION_PHASE	REACTOME_ATTENUATION_PHASE		28	0.31357	0.714346	0.946565	1	1	11177	tags=36%, list=20%, signal=45%
REACTOME_CARGO_TRAFFICKING_TO_THE_PERICILIARY_MEMBRANE	REACTOME_CARGO_TRAFFICKING_TO_THE_PERICILIARY_MEMBRANE		51	0.277922	0.712066	0.994382	1	1	14089	tags=59%, list=25%, signal=79%
REACTOME_HSF1_ACTIVATION	REACTOME_HSF1_ACTIVATION		31	0.306773	0.710482	0.954092	1	1	14067	tags=52%, list=25%, signal=69%
REACTOME_PKMTS_METHYLATE_HISTONE_LYSINES	REACTOME_PKMTS_METHYLATE_HISTONE_LYSINES		39	0.289524	0.709053	0.978805	1	1	11445	tags=33%, list=21%, signal=42%
REACTOME_SYNTHESIS_OF_VERY_LONG_CHAIN_FATTY_ACYL_COAS	REACTOME_SYNTHESIS_OF_VERY_LONG_CHAIN_FATTY_ACYL_COAS		20	0.335979	0.705589	0.926641	1	1	9900	tags=35%, list=18%, signal=43%
REACTOME_SYNTHESIS_OF_BILE_ACIDS_AND_BILE_SALTS_VIA_27_HYDROXYCHOLESTEROL	REACTOME_SYNTHESIS_OF_BILE_ACIDS_AND_BILE_SALTS_VIA_27_HYDROXYCHOLESTEROL		15	0.357952	0.702735	0.900574	1	1	8655	tags=40%, list=16%, signal=47%
REACTOME_POLO_LIKE_KINASE_MEDIATED_EVENTS	REACTOME_POLO_LIKE_KINASE_MEDIATED_EVENTS		16	0.351485	0.701644	0.907258	1	1	8514	tags=31%, list=15%, signal=37%
REACTOME_ACYL_CHAIN_REMODELLING_OF_PG	REACTOME_ACYL_CHAIN_REMODELLING_OF_PG		18	0.342167	0.699277	0.903922	1	1	1720	tags=17%, list=3%, signal=17%
REACTOME_DNA_DOUBLE_STRAND_BREAK_RESPONSE	REACTOME_DNA_DOUBLE_STRAND_BREAK_RESPONSE		40	0.28573	0.697947	0.983271	1	1	13212	tags=48%, list=24%, signal=62%
REACTOME_REGULATION_OF_GENE_EXPRESSION_IN_BETA_CELLS	REACTOME_REGULATION_OF_GENE_EXPRESSION_IN_BETA_CELLS		21	0.319209	0.693293	0.94697	1	1	4955	tags=19%, list=9%, signal=21%
REACTOME_PYRUVATE_METABOLISM	REACTOME_PYRUVATE_METABOLISM		31	0.297343	0.689028	0.974855	1	1	2677	tags=10%, list=5%, signal=10%
REACTOME_EPHRIN_SIGNALING	REACTOME_EPHRIN_SIGNALING		19	0.331119	0.68833	0.933457	1	1	9013	tags=32%, list=16%, signal=38%
REACTOME_PYRUVATE_METABOLISM_AND_CITRIC_ACID_TCA_CYCLE	REACTOME_PYRUVATE_METABOLISM_AND_CITRIC_ACID_TCA_CYCLE		55	0.265496	0.685437	1	1	1	13272	tags=44%, list=24%, signal=57%
REACTOME_FRS_MEDIATED_FGFR4_SIGNALING	REACTOME_FRS_MEDIATED_FGFR4_SIGNALING		22	0.32112	0.684289	0.95534	1	1	10440	tags=36%, list=19%, signal=45%
REACTOME_SARS_COV_1_INFECTION	REACTOME_SARS_COV_1_INFECTION		50	0.267585	0.683221	0.998127	1	1	13603	tags=52%, list=24%, signal=69%
REACTOME_TP53_REGULATES_TRANSCRIPTION_OF_ADDITIONAL_CELL_CYCLE_GENES_WHOSE_EXACT_ROLE_IN_THE_P53_PATHWAY_REMAIN_UNCERTAIN	REACTOME_TP53_REGULATES_TRANSCRIPTION_OF_ADDITIONAL_CELL_CYCLE_GENES_WHOSE_EXACT_ROLE_IN_THE_P53_PATHWAY_REMAIN_UNCERTAIN		20	0.321726	0.682198	0.964775	1	1	12467	tags=45%, list=22%, signal=58%
REACTOME_CLASS_I_PEROXISOMAL_MEMBRANE_PROTEIN_IMPORT	REACTOME_CLASS_I_PEROXISOMAL_MEMBRANE_PROTEIN_IMPORT		20	0.320702	0.681476	0.944338	1	1	9358	tags=40%, list=17%, signal=48%
REACTOME_APOPTOTIC_FACTOR_MEDIATED_RESPONSE	REACTOME_APOPTOTIC_FACTOR_MEDIATED_RESPONSE		18	0.32546	0.67846	0.930097	1	1	11242	tags=39%, list=20%, signal=49%
REACTOME_ACTIVATION_OF_THE_PRE_REPLICATIVE_COMPLEX	REACTOME_ACTIVATION_OF_THE_PRE_REPLICATIVE_COMPLEX		33	0.259967	0.618814	1	1	1	12399	tags=39%, list=22%, signal=51%
REACTOME_ENDOSOMAL_SORTING_COMPLEX_REQUIRED_FOR_TRANSPORT_ESCRT	REACTOME_ENDOSOMAL_SORTING_COMPLEX_REQUIRED_FOR_TRANSPORT_ESCRT		31	0.260365	0.604841	0.998103	1	1	13212	tags=45%, list=24%, signal=59%

## Sheet: 4_3
Tenascin C as a Novel Zinc Finger Protein 750 Target Regulating the Immunogenicity via DNA Damage in Lung Squamous Cell Carcinoma
Supplementary Table 4_3. GSEA results of TNC-VEC (KEGG pathway)
NAME	GS<br> follow link to MSigDB	GS DETAILS	SIZE	ES	NES	NOM p-val	FDR q-val	FWER p-val	RANK AT MAX	LEADING EDGE
KEGG_PPAR_SIGNALING_PATHWAY	KEGG_PPAR_SIGNALING_PATHWAY	Details ...	69	0.517339	1.36865	0.0317003	1	0.993	11458	tags=48%, list=21%, signal=60%
KEGG_GLYCOSAMINOGLYCAN_BIOSYNTHESIS_CHONDROITIN_SULFATE	KEGG_GLYCOSAMINOGLYCAN_BIOSYNTHESIS_CHONDROITIN_SULFATE	Details ...	22	0.601502	1.29527	0.115517	1	1	9727	tags=55%, list=17%, signal=66%
KEGG_MATURITY_ONSET_DIABETES_OF_THE_YOUNG	KEGG_MATURITY_ONSET_DIABETES_OF_THE_YOUNG	Details ...	25	0.577396	1.28454	0.122867	1	1	13421	tags=40%, list=24%, signal=53%
KEGG_JAK_STAT_SIGNALING_PATHWAY	KEGG_JAK_STAT_SIGNALING_PATHWAY	Details ...	155	0.433169	1.26482	0.0396175	1	1	9329	tags=30%, list=17%, signal=36%
KEGG_HOMOLOGOUS_RECOMBINATION	KEGG_HOMOLOGOUS_RECOMBINATION	Details ...	26	0.544359	1.23552	0.140033	1	1	14135	tags=58%, list=25%, signal=77%
KEGG_CYTOKINE_CYTOKINE_RECEPTOR_INTERACTION	KEGG_CYTOKINE_CYTOKINE_RECEPTOR_INTERACTION	Details ...	263	0.397077	1.21111	0.0517024	1	1	9833	tags=29%, list=18%, signal=34%
KEGG_GLYCOSAMINOGLYCAN_BIOSYNTHESIS_HEPARAN_SULFATE	KEGG_GLYCOSAMINOGLYCAN_BIOSYNTHESIS_HEPARAN_SULFATE	Details ...	26	0.532856	1.20395	0.18887	1	1	9486	tags=46%, list=17%, signal=56%
KEGG_HEMATOPOIETIC_CELL_LINEAGE	KEGG_HEMATOPOIETIC_CELL_LINEAGE	Details ...	85	0.434161	1.18854	0.134128	1	1	6168	tags=28%, list=11%, signal=32%
KEGG_THYROID_CANCER	KEGG_THYROID_CANCER	Details ...	29	0.512874	1.18196	0.214984	1	1	15536	tags=69%, list=28%, signal=96%
KEGG_NOD_LIKE_RECEPTOR_SIGNALING_PATHWAY	KEGG_NOD_LIKE_RECEPTOR_SIGNALING_PATHWAY	Details ...	60	0.450255	1.17214	0.17342	1	1	11560	tags=35%, list=21%, signal=44%
KEGG_DNA_REPLICATION	KEGG_DNA_REPLICATION	Details ...	36	0.481161	1.13336	0.25832	1	1	12213	tags=53%, list=22%, signal=68%
KEGG_RNA_POLYMERASE	KEGG_RNA_POLYMERASE	Details ...	28	0.493504	1.123	0.284974	1	1	10257	tags=50%, list=18%, signal=61%
KEGG_NON_SMALL_CELL_LUNG_CANCER	KEGG_NON_SMALL_CELL_LUNG_CANCER	Details ...	54	0.437551	1.12258	0.225266	1	1	15368	tags=63%, list=28%, signal=87%
KEGG_PRION_DISEASES	KEGG_PRION_DISEASES	Details ...	35	0.477389	1.11947	0.286899	1	1	10323	tags=46%, list=19%, signal=56%
KEGG_COLORECTAL_CANCER	KEGG_COLORECTAL_CANCER	Details ...	62	0.428965	1.11726	0.253823	1	1	14267	tags=55%, list=26%, signal=74%
KEGG_ADIPOCYTOKINE_SIGNALING_PATHWAY	KEGG_ADIPOCYTOKINE_SIGNALING_PATHWAY	Details ...	67	0.416094	1.09238	0.282905	1	1	10965	tags=39%, list=20%, signal=48%
KEGG_CELL_CYCLE	KEGG_CELL_CYCLE	Details ...	124	0.384889	1.09125	0.262784	1	1	13512	tags=54%, list=24%, signal=71%
KEGG_CHRONIC_MYELOID_LEUKEMIA	KEGG_CHRONIC_MYELOID_LEUKEMIA	Details ...	73	0.41331	1.08188	0.316493	1	1	14926	tags=60%, list=27%, signal=82%
KEGG_PURINE_METABOLISM	KEGG_PURINE_METABOLISM	Details ...	153	0.374584	1.07945	0.281471	1	1	13482	tags=50%, list=24%, signal=66%
KEGG_AMINOACYL_TRNA_BIOSYNTHESIS	KEGG_AMINOACYL_TRNA_BIOSYNTHESIS	Details ...	22	0.500832	1.07889	0.348199	1	1	12073	tags=59%, list=22%, signal=75%
KEGG_GLYCOSPHINGOLIPID_BIOSYNTHESIS_LACTO_AND_NEOLACTO_SERIES	KEGG_GLYCOSPHINGOLIPID_BIOSYNTHESIS_LACTO_AND_NEOLACTO_SERIES		25	0.482293	1.06508	0.361702	1	1	10405	tags=40%, list=19%, signal=49%
KEGG_GLYCEROPHOSPHOLIPID_METABOLISM	KEGG_GLYCEROPHOSPHOLIPID_METABOLISM		72	0.394221	1.0529	0.338931	1	1	12070	tags=43%, list=22%, signal=55%
KEGG_ASTHMA	KEGG_ASTHMA		28	0.463386	1.05273	0.361156	1	1	14806	tags=46%, list=27%, signal=63%
KEGG_CHEMOKINE_SIGNALING_PATHWAY	KEGG_CHEMOKINE_SIGNALING_PATHWAY		186	0.354004	1.0496	0.319672	1	1	12044	tags=37%, list=22%, signal=47%
KEGG_GRAFT_VERSUS_HOST_DISEASE	KEGG_GRAFT_VERSUS_HOST_DISEASE		37	0.428387	1.03225	0.400703	1	1	8463	tags=27%, list=15%, signal=32%
KEGG_INOSITOL_PHOSPHATE_METABOLISM	KEGG_INOSITOL_PHOSPHATE_METABOLISM		54	0.39647	1.01618	0.408197	1	1	14028	tags=50%, list=25%, signal=67%
KEGG_NEUROACTIVE_LIGAND_RECEPTOR_INTERACTION	KEGG_NEUROACTIVE_LIGAND_RECEPTOR_INTERACTION		271	0.333149	1.01105	0.425	1	1	10264	tags=27%, list=18%, signal=32%
KEGG_P53_SIGNALING_PATHWAY	KEGG_P53_SIGNALING_PATHWAY		65	0.383075	1.00034	0.460606	1	1	14873	tags=57%, list=27%, signal=78%
KEGG_PRIMARY_IMMUNODEFICIENCY	KEGG_PRIMARY_IMMUNODEFICIENCY		35	0.418957	0.999187	0.443586	1	1	13703	tags=46%, list=25%, signal=61%
KEGG_GLYCEROLIPID_METABOLISM	KEGG_GLYCEROLIPID_METABOLISM		43	0.410641	0.999161	0.446844	1	1	13820	tags=49%, list=25%, signal=65%
KEGG_SELENOAMINO_ACID_METABOLISM	KEGG_SELENOAMINO_ACID_METABOLISM		24	0.447767	0.982137	0.488964	1	1	10360	tags=46%, list=19%, signal=56%
KEGG_RENIN_ANGIOTENSIN_SYSTEM	KEGG_RENIN_ANGIOTENSIN_SYSTEM		17	0.483258	0.982134	0.492832	1	1	9073	tags=47%, list=16%, signal=56%
KEGG_ENDOMETRIAL_CANCER	KEGG_ENDOMETRIAL_CANCER		52	0.38012	0.971223	0.48855	1	1	15536	tags=62%, list=28%, signal=85%
KEGG_PYRIMIDINE_METABOLISM	KEGG_PYRIMIDINE_METABOLISM		97	0.342114	0.950919	0.56196	1	1	14561	tags=52%, list=26%, signal=70%
KEGG_PROSTATE_CANCER	KEGG_PROSTATE_CANCER		89	0.348589	0.949542	0.566517	1	1	15368	tags=56%, list=28%, signal=77%
KEGG_UBIQUITIN_MEDIATED_PROTEOLYSIS	KEGG_UBIQUITIN_MEDIATED_PROTEOLYSIS		130	0.331366	0.943372	0.588811	1	1	14351	tags=48%, list=26%, signal=65%
KEGG_ABC_TRANSPORTERS	KEGG_ABC_TRANSPORTERS		44	0.382255	0.943293	0.552147	1	1	8469	tags=32%, list=15%, signal=37%
KEGG_PHOSPHATIDYLINOSITOL_SIGNALING_SYSTEM	KEGG_PHOSPHATIDYLINOSITOL_SIGNALING_SYSTEM		76	0.349486	0.937677	0.572052	1	1	13671	tags=47%, list=25%, signal=63%
KEGG_GLYCINE_SERINE_AND_THREONINE_METABOLISM	KEGG_GLYCINE_SERINE_AND_THREONINE_METABOLISM		31	0.402667	0.934564	0.56051	1	1	11036	tags=39%, list=20%, signal=48%
KEGG_GLYCOSYLPHOSPHATIDYLINOSITOL_GPI_ANCHOR_BIOSYNTHESIS	KEGG_GLYCOSYLPHOSPHATIDYLINOSITOL_GPI_ANCHOR_BIOSYNTHESIS		25	0.412334	0.926776	0.573356	1	1	9353	tags=40%, list=17%, signal=48%
KEGG_INTESTINAL_IMMUNE_NETWORK_FOR_IGA_PRODUCTION	KEGG_INTESTINAL_IMMUNE_NETWORK_FOR_IGA_PRODUCTION		46	0.371701	0.924535	0.586207	1	1	8463	tags=26%, list=15%, signal=31%
KEGG_PROGESTERONE_MEDIATED_OOCYTE_MATURATION	KEGG_PROGESTERONE_MEDIATED_OOCYTE_MATURATION		85	0.341086	0.923114	0.615721	1	1	13371	tags=48%, list=24%, signal=63%
KEGG_TOLL_LIKE_RECEPTOR_SIGNALING_PATHWAY	KEGG_TOLL_LIKE_RECEPTOR_SIGNALING_PATHWAY		101	0.33341	0.921852	0.62536	1	1	13371	tags=37%, list=24%, signal=48%
KEGG_BLADDER_CANCER	KEGG_BLADDER_CANCER		40	0.37616	0.91029	0.617834	1	1	15368	tags=63%, list=28%, signal=86%
KEGG_BASAL_CELL_CARCINOMA	KEGG_BASAL_CELL_CARCINOMA		55	0.353072	0.908781	0.648523	1	1	13483	tags=56%, list=24%, signal=74%
KEGG_MELANOMA	KEGG_MELANOMA		71	0.343403	0.907633	0.64939	1	1	13819	tags=45%, list=25%, signal=60%
KEGG_OOCYTE_MEIOSIS	KEGG_OOCYTE_MEIOSIS		111	0.327043	0.904817	0.694362	1	1	13292	tags=48%, list=24%, signal=63%
KEGG_LEISHMANIA_INFECTION	KEGG_LEISHMANIA_INFECTION		70	0.338642	0.898276	0.678248	1	1	11640	tags=40%, list=21%, signal=50%
KEGG_ALDOSTERONE_REGULATED_SODIUM_REABSORPTION	KEGG_ALDOSTERONE_REGULATED_SODIUM_REABSORPTION		42	0.360364	0.89824	0.660964	1	1	15237	tags=48%, list=27%, signal=65%
KEGG_ALLOGRAFT_REJECTION	KEGG_ALLOGRAFT_REJECTION		35	0.375177	0.89338	0.632091	1	1	8463	tags=26%, list=15%, signal=30%
KEGG_PATHWAYS_IN_CANCER	KEGG_PATHWAYS_IN_CANCER		321	0.288902	0.891585	0.826733	1	1	14114	tags=44%, list=25%, signal=58%
KEGG_TYPE_I_DIABETES_MELLITUS	KEGG_TYPE_I_DIABETES_MELLITUS		41	0.361499	0.883877	0.664122	1	1	8463	tags=32%, list=15%, signal=37%
KEGG_WNT_SIGNALING_PATHWAY	KEGG_WNT_SIGNALING_PATHWAY		150	0.300433	0.875075	0.806676	1	1	14365	tags=50%, list=26%, signal=67%
KEGG_MELANOGENESIS	KEGG_MELANOGENESIS		101	0.312769	0.874055	0.767806	1	1	13819	tags=50%, list=25%, signal=66%
KEGG_N_GLYCAN_BIOSYNTHESIS	KEGG_N_GLYCAN_BIOSYNTHESIS		46	0.348198	0.870515	0.69771	1	1	14967	tags=52%, list=27%, signal=71%
KEGG_NOTCH_SIGNALING_PATHWAY	KEGG_NOTCH_SIGNALING_PATHWAY		47	0.348792	0.870293	0.707741	1	1	13899	tags=57%, list=25%, signal=76%
KEGG_APOPTOSIS	KEGG_APOPTOSIS		87	0.316933	0.864146	0.756798	1	1	13470	tags=39%, list=24%, signal=51%
KEGG_TGF_BETA_SIGNALING_PATHWAY	KEGG_TGF_BETA_SIGNALING_PATHWAY		85	0.315902	0.864055	0.75841	1	1	14921	tags=52%, list=27%, signal=71%
KEGG_FC_EPSILON_RI_SIGNALING_PATHWAY	KEGG_FC_EPSILON_RI_SIGNALING_PATHWAY		79	0.315457	0.853677	0.79491	1	1	14534	tags=43%, list=26%, signal=58%
KEGG_GLYOXYLATE_AND_DICARBOXYLATE_METABOLISM	KEGG_GLYOXYLATE_AND_DICARBOXYLATE_METABOLISM		16	0.418621	0.848789	0.662478	1	1	13174	tags=50%, list=24%, signal=65%
KEGG_HEDGEHOG_SIGNALING_PATHWAY	KEGG_HEDGEHOG_SIGNALING_PATHWAY		56	0.330008	0.84654	0.772727	1	1	13441	tags=52%, list=24%, signal=68%
KEGG_MAPK_SIGNALING_PATHWAY	KEGG_MAPK_SIGNALING_PATHWAY		266	0.276481	0.843192	0.937192	1	1	12255	tags=35%, list=22%, signal=45%
KEGG_CYTOSOLIC_DNA_SENSING_PATHWAY	KEGG_CYTOSOLIC_DNA_SENSING_PATHWAY		54	0.330094	0.841648	0.775076	1	1	9245	tags=24%, list=17%, signal=29%
KEGG_INSULIN_SIGNALING_PATHWAY	KEGG_INSULIN_SIGNALING_PATHWAY		137	0.290501	0.836044	0.884669	1	1	10323	tags=34%, list=19%, signal=42%
KEGG_TYPE_II_DIABETES_MELLITUS	KEGG_TYPE_II_DIABETES_MELLITUS		47	0.327205	0.810238	0.807927	1	1	14358	tags=49%, list=26%, signal=66%
KEGG_ACUTE_MYELOID_LEUKEMIA	KEGG_ACUTE_MYELOID_LEUKEMIA		57	0.312099	0.805001	0.874809	1	1	15708	tags=60%, list=28%, signal=83%
KEGG_VASCULAR_SMOOTH_MUSCLE_CONTRACTION	KEGG_VASCULAR_SMOOTH_MUSCLE_CONTRACTION		112	0.28221	0.797125	0.958564	1	1	14446	tags=43%, list=26%, signal=58%
KEGG_PANCREATIC_CANCER	KEGG_PANCREATIC_CANCER		69	0.294712	0.788715	0.919523	1	1	13819	tags=43%, list=25%, signal=58%
KEGG_BIOSYNTHESIS_OF_UNSATURATED_FATTY_ACIDS	KEGG_BIOSYNTHESIS_OF_UNSATURATED_FATTY_ACIDS		20	0.367498	0.781034	0.823729	1	1	12262	tags=50%, list=22%, signal=64%
KEGG_LYSINE_DEGRADATION	KEGG_LYSINE_DEGRADATION		39	0.325706	0.775978	0.869565	1	1	14187	tags=51%, list=25%, signal=69%
KEGG_T_CELL_RECEPTOR_SIGNALING_PATHWAY	KEGG_T_CELL_RECEPTOR_SIGNALING_PATHWAY		107	0.275893	0.774308	0.974719	1	1	11737	tags=33%, list=21%, signal=41%
KEGG_SMALL_CELL_LUNG_CANCER	KEGG_SMALL_CELL_LUNG_CANCER		84	0.283164	0.772048	0.953125	1	1	13886	tags=45%, list=25%, signal=60%
KEGG_GAP_JUNCTION	KEGG_GAP_JUNCTION		88	0.283506	0.768421	0.960486	1	1	15314	tags=43%, list=27%, signal=59%
KEGG_NEUROTROPHIN_SIGNALING_PATHWAY	KEGG_NEUROTROPHIN_SIGNALING_PATHWAY		125	0.269427	0.766644	0.995839	1	1	14136	tags=42%, list=25%, signal=56%
KEGG_RNA_DEGRADATION	KEGG_RNA_DEGRADATION		55	0.301804	0.765555	0.913767	1	1	14546	tags=47%, list=26%, signal=64%
KEGG_HISTIDINE_METABOLISM	KEGG_HISTIDINE_METABOLISM		28	0.332677	0.763539	0.863262	1	1	7843	tags=29%, list=14%, signal=33%
KEGG_GLIOMA	KEGG_GLIOMA		65	0.289145	0.754953	0.955022	1	1	14873	tags=51%, list=27%, signal=69%
KEGG_VEGF_SIGNALING_PATHWAY	KEGG_VEGF_SIGNALING_PATHWAY		76	0.277404	0.746142	0.971976	1	1	11737	tags=34%, list=21%, signal=43%
KEGG_B_CELL_RECEPTOR_SIGNALING_PATHWAY	KEGG_B_CELL_RECEPTOR_SIGNALING_PATHWAY		75	0.277174	0.740175	0.985229	1	1	14534	tags=49%, list=26%, signal=67%
KEGG_MISMATCH_REPAIR	KEGG_MISMATCH_REPAIR		23	0.338328	0.738584	0.896057	1	1	14114	tags=43%, list=25%, signal=58%
KEGG_SPHINGOLIPID_METABOLISM	KEGG_SPHINGOLIPID_METABOLISM		36	0.299978	0.715708	0.94702	1	1	11768	tags=44%, list=21%, signal=56%
KEGG_RIBOSOME	KEGG_RIBOSOME		88	0.258442	0.706571	0.998503	1	1	15026	tags=50%, list=27%, signal=68%
KEGG_RENAL_CELL_CARCINOMA	KEGG_RENAL_CELL_CARCINOMA		66	0.269636	0.705443	0.993721	1	1	13310	tags=38%, list=24%, signal=50%
KEGG_AMYOTROPHIC_LATERAL_SCLEROSIS_ALS	KEGG_AMYOTROPHIC_LATERAL_SCLEROSIS_ALS		53	0.275832	0.703954	0.989062	1	1	13470	tags=43%, list=24%, signal=57%
KEGG_MTOR_SIGNALING_PATHWAY	KEGG_MTOR_SIGNALING_PATHWAY		51	0.27694	0.702885	0.987805	1	1	13645	tags=41%, list=24%, signal=54%
KEGG_DORSO_VENTRAL_AXIS_FORMATION	KEGG_DORSO_VENTRAL_AXIS_FORMATION		24	0.322572	0.701197	0.937815	1	1	15237	tags=50%, list=27%, signal=69%
KEGG_ERBB_SIGNALING_PATHWAY	KEGG_ERBB_SIGNALING_PATHWAY		86	0.259667	0.69809	1	1	1	15368	tags=51%, list=28%, signal=71%
KEGG_ONE_CARBON_POOL_BY_FOLATE	KEGG_ONE_CARBON_POOL_BY_FOLATE		17	0.326094	0.667943	0.937611	1	1	11631	tags=47%, list=21%, signal=59%
KEGG_FRUCTOSE_AND_MANNOSE_METABOLISM	KEGG_FRUCTOSE_AND_MANNOSE_METABOLISM		32	0.281141	0.655897	0.988525	0.99349	1	14105	tags=47%, list=25%, signal=63%

## Sheet: 4_4
Tenascin C as a Novel Zinc Finger Protein 750 Target Regulating the Immunogenicity via DNA Damage in Lung Squamous Cell Carcinoma
Supplementary Table 4_4. GSEA results of TNC-VEC (REACTOME pathway)
NAME	GS<br> follow link to MSigDB	GS DETAILS	SIZE	ES	NES	NOM p-val	FDR q-val	FWER p-val	RANK AT MAX	LEADING EDGE
REACTOME_INTERLEUKIN_10_SIGNALING	REACTOME_INTERLEUKIN_10_SIGNALING	Details ...	45	0.675129	1.69228	0	0.588978	0.532	3648	tags=51%, list=7%, signal=55%
REACTOME_ACTIVATION_OF_ATR_IN_RESPONSE_TO_REPLICATION_STRESS	REACTOME_ACTIVATION_OF_ATR_IN_RESPONSE_TO_REPLICATION_STRESS	Details ...	37	0.658069	1.58021	0.00789889	1	0.982	12213	tags=70%, list=22%, signal=90%
REACTOME_ACTIVATION_OF_THE_PRE_REPLICATIVE_COMPLEX	REACTOME_ACTIVATION_OF_THE_PRE_REPLICATIVE_COMPLEX	Details ...	33	0.647412	1.5098	0.00826446	1	0.999	12213	tags=73%, list=22%, signal=93%
REACTOME_DNA_STRAND_ELONGATION	REACTOME_DNA_STRAND_ELONGATION	Details ...	32	0.627362	1.47378	0.0238474	1	1	12213	tags=66%, list=22%, signal=84%
REACTOME_REGULATION_OF_BETA_CELL_DEVELOPMENT	REACTOME_REGULATION_OF_BETA_CELL_DEVELOPMENT	Details ...	42	0.591977	1.45012	0.0201863	1	1	10177	tags=43%, list=18%, signal=52%
REACTOME_RAF_INDEPENDENT_MAPK1_3_ACTIVATION	REACTOME_RAF_INDEPENDENT_MAPK1_3_ACTIVATION	Details ...	23	0.651663	1.4465	0.0346021	1	1	13165	tags=70%, list=24%, signal=91%
REACTOME_GENE_SILENCING_BY_RNA	REACTOME_GENE_SILENCING_BY_RNA	Details ...	78	0.538297	1.43587	0.0103397	1	1	13144	tags=56%, list=24%, signal=74%
REACTOME_TRANSPORT_OF_MATURE_MRNAS_DERIVED_FROM_INTRONLESS_TRANSCRIPTS	REACTOME_TRANSPORT_OF_MATURE_MRNAS_DERIVED_FROM_INTRONLESS_TRANSCRIPTS	Details ...	41	0.579205	1.41924	0.028481	1	1	12757	tags=63%, list=23%, signal=82%
REACTOME_ASSEMBLY_OF_ACTIVE_LPL_AND_LIPC_LIPASE_COMPLEXES	REACTOME_ASSEMBLY_OF_ACTIVE_LPL_AND_LIPC_LIPASE_COMPLEXES	Details ...	18	0.671036	1.41778	0.0642978	1	1	4171	tags=33%, list=7%, signal=36%
REACTOME_TRANSCRIPTIONAL_REGULATION_BY_SMALL_RNAS	REACTOME_TRANSCRIPTIONAL_REGULATION_BY_SMALL_RNAS	Details ...	45	0.575341	1.40511	0.028436	1	1	10257	tags=58%, list=18%, signal=71%
REACTOME_REGULATION_OF_GENE_EXPRESSION_IN_BETA_CELLS	REACTOME_REGULATION_OF_GENE_EXPRESSION_IN_BETA_CELLS	Details ...	21	0.642574	1.39004	0.0725389	1	1	10177	tags=48%, list=18%, signal=58%
REACTOME_FANCONI_ANEMIA_PATHWAY	REACTOME_FANCONI_ANEMIA_PATHWAY	Details ...	34	0.590015	1.38757	0.0532258	1	1	12085	tags=68%, list=22%, signal=86%
REACTOME_SUMOYLATION_OF_CHROMATIN_ORGANIZATION_PROTEINS	REACTOME_SUMOYLATION_OF_CHROMATIN_ORGANIZATION_PROTEINS	Details ...	55	0.538287	1.38144	0.0287009	1	1	13827	tags=67%, list=25%, signal=89%
REACTOME_CHEMOKINE_RECEPTORS_BIND_CHEMOKINES	REACTOME_CHEMOKINE_RECEPTORS_BIND_CHEMOKINES	Details ...	57	0.537553	1.38065	0.0271084	1	1	4847	tags=30%, list=9%, signal=33%
REACTOME_INTERACTIONS_OF_REV_WITH_HOST_CELLULAR_PROTEINS	REACTOME_INTERACTIONS_OF_REV_WITH_HOST_CELLULAR_PROTEINS	Details ...	35	0.581844	1.37284	0.0587276	1	1	13290	tags=66%, list=24%, signal=86%
REACTOME_NS1_MEDIATED_EFFECTS_ON_HOST_PATHWAYS	REACTOME_NS1_MEDIATED_EFFECTS_ON_HOST_PATHWAYS	Details ...	39	0.568921	1.37018	0.0551053	1	1	11617	tags=59%, list=21%, signal=74%
REACTOME_SUMOYLATION_OF_RNA_BINDING_PROTEINS	REACTOME_SUMOYLATION_OF_RNA_BINDING_PROTEINS	Details ...	45	0.561124	1.36837	0.0465116	1	1	13028	tags=64%, list=23%, signal=84%
REACTOME_SUMOYLATION_OF_UBIQUITINYLATION_PROTEINS	REACTOME_SUMOYLATION_OF_UBIQUITINYLATION_PROTEINS	Details ...	37	0.571807	1.36736	0.0525478	1	1	10191	tags=54%, list=18%, signal=66%
REACTOME_REGULATION_OF_GLUCOKINASE_BY_GLUCOKINASE_REGULATORY_PROTEIN	REACTOME_REGULATION_OF_GLUCOKINASE_BY_GLUCOKINASE_REGULATORY_PROTEIN	Details ...	30	0.591323	1.36408	0.0675241	1	1	12757	tags=63%, list=23%, signal=82%
REACTOME_FORMATION_OF_THE_BETA_CATENIN_TCF_TRANSACTIVATING_COMPLEX	REACTOME_FORMATION_OF_THE_BETA_CATENIN_TCF_TRANSACTIVATING_COMPLEX	Details ...	31	0.579923	1.35249	0.0521327	1	1	15536	tags=77%, list=28%, signal=107%
REACTOME_TRANSPORT_OF_THE_SLBP_DEPENDANT_MATURE_MRNA	REACTOME_TRANSPORT_OF_THE_SLBP_DEPENDANT_MATURE_MRNA		34	0.575716	1.35226	0.0745033	1	1	12757	tags=62%, list=23%, signal=80%
REACTOME_INTERLEUKIN_6_FAMILY_SIGNALING	REACTOME_INTERLEUKIN_6_FAMILY_SIGNALING		24	0.614307	1.34856	0.09	1	1	8170	tags=46%, list=15%, signal=54%
REACTOME_SUMOYLATION_OF_SUMOYLATION_PROTEINS	REACTOME_SUMOYLATION_OF_SUMOYLATION_PROTEINS		33	0.575022	1.34618	0.0747663	1	1	11617	tags=61%, list=21%, signal=77%
REACTOME_NUCLEAR_IMPORT_OF_REV_PROTEIN	REACTOME_NUCLEAR_IMPORT_OF_REV_PROTEIN		32	0.571182	1.34442	0.0883333	1	1	11617	tags=59%, list=21%, signal=75%
REACTOME_THROMBIN_SIGNALLING_THROUGH_PROTEINASE_ACTIVATED_RECEPTORS_PARS	REACTOME_THROMBIN_SIGNALLING_THROUGH_PROTEINASE_ACTIVATED_RECEPTORS_PARS		32	0.578584	1.33242	0.0719875	1	1	11321	tags=56%, list=20%, signal=71%
REACTOME_EXPORT_OF_VIRAL_RIBONUCLEOPROTEINS_FROM_NUCLEUS	REACTOME_EXPORT_OF_VIRAL_RIBONUCLEOPROTEINS_FROM_NUCLEUS		31	0.566427	1.32749	0.0801336	1	1	10191	tags=58%, list=18%, signal=71%
REACTOME_SLC_TRANSPORTER_DISORDERS	REACTOME_SLC_TRANSPORTER_DISORDERS		97	0.477542	1.32333	0.0379009	1	1	10425	tags=40%, list=19%, signal=49%
REACTOME_DEFENSINS	REACTOME_DEFENSINS		48	0.525452	1.31865	0.0698413	1	1	5173	tags=8%, list=9%, signal=9%
REACTOME_NUCLEAR_PORE_COMPLEX_NPC_DISASSEMBLY	REACTOME_NUCLEAR_PORE_COMPLEX_NPC_DISASSEMBLY		34	0.55488	1.30368	0.0890625	1	1	10191	tags=56%, list=18%, signal=68%
REACTOME_VIRAL_MESSENGER_RNA_SYNTHESIS	REACTOME_VIRAL_MESSENGER_RNA_SYNTHESIS		42	0.525078	1.29467	0.0900474	1	1	10257	tags=52%, list=18%, signal=64%
REACTOME_REGULATION_OF_RUNX1_EXPRESSION_AND_ACTIVITY	REACTOME_REGULATION_OF_RUNX1_EXPRESSION_AND_ACTIVITY		17	0.628072	1.28083	0.141623	1	1	15314	tags=88%, list=27%, signal=122%
REACTOME_CA2_PATHWAY	REACTOME_CA2_PATHWAY		62	0.482353	1.26354	0.0926217	1	1	14267	tags=66%, list=26%, signal=89%
REACTOME_TRANSCRIPTIONAL_REGULATION_BY_E2F6	REACTOME_TRANSCRIPTIONAL_REGULATION_BY_E2F6		34	0.533488	1.26125	0.143548	1	1	14579	tags=76%, list=26%, signal=103%
REACTOME_DNA_DOUBLE_STRAND_BREAK_REPAIR	REACTOME_DNA_DOUBLE_STRAND_BREAK_REPAIR		129	0.436768	1.25981	0.0359116	1	1	12490	tags=49%, list=22%, signal=63%
REACTOME_RUNX1_INTERACTS_WITH_CO_FACTORS_WHOSE_PRECISE_EFFECT_ON_RUNX1_TARGETS_IS_NOT_KNOWN	REACTOME_RUNX1_INTERACTS_WITH_CO_FACTORS_WHOSE_PRECISE_EFFECT_ON_RUNX1_TARGETS_IS_NOT_KNOWN		37	0.51886	1.25849	0.100977	1	1	14469	tags=70%, list=26%, signal=95%
REACTOME_NOTCH_HLH_TRANSCRIPTION_PATHWAY	REACTOME_NOTCH_HLH_TRANSCRIPTION_PATHWAY		28	0.550664	1.25757	0.135364	1	1	13884	tags=68%, list=25%, signal=90%
REACTOME_FATTY_ACYL_COA_BIOSYNTHESIS	REACTOME_FATTY_ACYL_COA_BIOSYNTHESIS		32	0.537817	1.25684	0.132283	1	1	14853	tags=75%, list=27%, signal=102%
REACTOME_BETA_DEFENSINS	REACTOME_BETA_DEFENSINS		39	0.520524	1.25001	0.122066	1	1	5173	tags=5%, list=9%, signal=6%
REACTOME_OXIDATIVE_STRESS_INDUCED_SENESCENCE	REACTOME_OXIDATIVE_STRESS_INDUCED_SENESCENCE		65	0.474354	1.2494	0.109063	1	1	15237	tags=74%, list=27%, signal=102%
REACTOME_SYNTHESIS_OF_VERY_LONG_CHAIN_FATTY_ACYL_COAS	REACTOME_SYNTHESIS_OF_VERY_LONG_CHAIN_FATTY_ACYL_COAS		20	0.586651	1.24935	0.174281	1	1	14702	tags=70%, list=26%, signal=95%
REACTOME_TRNA_MODIFICATION_IN_THE_NUCLEUS_AND_CYTOSOL	REACTOME_TRNA_MODIFICATION_IN_THE_NUCLEUS_AND_CYTOSOL		40	0.503935	1.24922	0.12776	1	1	12643	tags=55%, list=23%, signal=71%
REACTOME_POSTMITOTIC_NUCLEAR_PORE_COMPLEX_NPC_REFORMATION	REACTOME_POSTMITOTIC_NUCLEAR_PORE_COMPLEX_NPC_REFORMATION		26	0.538779	1.23749	0.149918	1	1	11297	tags=54%, list=20%, signal=68%
REACTOME_INTERACTIONS_OF_VPR_WITH_HOST_CELLULAR_PROTEINS	REACTOME_INTERACTIONS_OF_VPR_WITH_HOST_CELLULAR_PROTEINS		35	0.519399	1.23555	0.130856	1	1	13287	tags=60%, list=24%, signal=79%
REACTOME_PEPTIDE_LIGAND_BINDING_RECEPTORS	REACTOME_PEPTIDE_LIGAND_BINDING_RECEPTORS		196	0.413216	1.22961	0.0402685	1	1	4948	tags=21%, list=9%, signal=23%
REACTOME_RRNA_MODIFICATION_IN_THE_NUCLEUS_AND_CYTOSOL	REACTOME_RRNA_MODIFICATION_IN_THE_NUCLEUS_AND_CYTOSOL		55	0.476053	1.22883	0.128205	1	1	10960	tags=51%, list=20%, signal=63%
REACTOME_PHASE_4_RESTING_MEMBRANE_POTENTIAL	REACTOME_PHASE_4_RESTING_MEMBRANE_POTENTIAL		19	0.581737	1.22765	0.17608	1	1	7224	tags=37%, list=13%, signal=42%
REACTOME_NEGATIVE_REGULATION_OF_MAPK_PATHWAY	REACTOME_NEGATIVE_REGULATION_OF_MAPK_PATHWAY		43	0.503442	1.22351	0.133333	1	1	13165	tags=58%, list=24%, signal=76%
REACTOME_HEME_SIGNALING	REACTOME_HEME_SIGNALING		48	0.489331	1.22047	0.126418	1	1	12382	tags=52%, list=22%, signal=67%
REACTOME_HOMOLOGOUS_DNA_PAIRING_AND_STRAND_EXCHANGE	REACTOME_HOMOLOGOUS_DNA_PAIRING_AND_STRAND_EXCHANGE		41	0.50038	1.21748	0.140323	1	1	12169	tags=51%, list=22%, signal=65%
REACTOME_HDR_THROUGH_SINGLE_STRAND_ANNEALING_SSA	REACTOME_HDR_THROUGH_SINGLE_STRAND_ANNEALING_SSA		36	0.515942	1.21447	0.1408	1	1	12169	tags=56%, list=22%, signal=71%
REACTOME_E2F_MEDIATED_REGULATION_OF_DNA_REPLICATION	REACTOME_E2F_MEDIATED_REGULATION_OF_DNA_REPLICATION		22	0.549455	1.21141	0.189769	1	1	10947	tags=64%, list=20%, signal=79%
REACTOME_SUMOYLATION_OF_DNA_METHYLATION_PROTEINS	REACTOME_SUMOYLATION_OF_DNA_METHYLATION_PROTEINS		16	0.602357	1.20619	0.213058	1	1	14469	tags=75%, list=26%, signal=101%
REACTOME_CLASS_A_1_RHODOPSIN_LIKE_RECEPTORS	REACTOME_CLASS_A_1_RHODOPSIN_LIKE_RECEPTORS		324	0.387647	1.19944	0.0478528	1	1	10264	tags=28%, list=18%, signal=35%
REACTOME_PLASMA_LIPOPROTEIN_REMODELING	REACTOME_PLASMA_LIPOPROTEIN_REMODELING		31	0.531852	1.19911	0.179739	1	1	11078	tags=45%, list=20%, signal=56%
REACTOME_G_PROTEIN_BETA_GAMMA_SIGNALLING	REACTOME_G_PROTEIN_BETA_GAMMA_SIGNALLING		32	0.512229	1.19757	0.164407	1	1	11321	tags=53%, list=20%, signal=67%
REACTOME_HOMOLOGY_DIRECTED_REPAIR	REACTOME_HOMOLOGY_DIRECTED_REPAIR		100	0.429219	1.19237	0.118911	1	1	12490	tags=48%, list=22%, signal=62%
REACTOME_SIGNALING_BY_BMP	REACTOME_SIGNALING_BY_BMP		28	0.530481	1.1902	0.214516	1	1	11734	tags=46%, list=21%, signal=59%
REACTOME_SUMOYLATION_OF_DNA_REPLICATION_PROTEINS	REACTOME_SUMOYLATION_OF_DNA_REPLICATION_PROTEINS		44	0.480976	1.18907	0.181962	1	1	13582	tags=57%, list=24%, signal=75%
REACTOME_SNRNP_ASSEMBLY	REACTOME_SNRNP_ASSEMBLY		52	0.469497	1.18612	0.156442	1	1	12757	tags=54%, list=23%, signal=70%
REACTOME_SUMOYLATION_OF_DNA_DAMAGE_RESPONSE_AND_REPAIR_PROTEINS	REACTOME_SUMOYLATION_OF_DNA_DAMAGE_RESPONSE_AND_REPAIR_PROTEINS		74	0.445011	1.18487	0.156951	1	1	13827	tags=57%, list=25%, signal=75%
REACTOME_THROMBOXANE_SIGNALLING_THROUGH_TP_RECEPTOR	REACTOME_THROMBOXANE_SIGNALLING_THROUGH_TP_RECEPTOR		24	0.535973	1.18461	0.208547	1	1	13664	tags=63%, list=25%, signal=83%
REACTOME_INTERLEUKIN_4_AND_INTERLEUKIN_13_SIGNALING	REACTOME_INTERLEUKIN_4_AND_INTERLEUKIN_13_SIGNALING		110	0.421157	1.18328	0.128169	1	1	7686	tags=28%, list=14%, signal=33%
REACTOME_ACTIVATION_OF_ANTERIOR_HOX_GENES_IN_HINDBRAIN_DEVELOPMENT_DURING_EARLY_EMBRYOGENESIS	REACTOME_ACTIVATION_OF_ANTERIOR_HOX_GENES_IN_HINDBRAIN_DEVELOPMENT_DURING_EARLY_EMBRYOGENESIS		61	0.453705	1.18326	0.171733	1	1	15068	tags=66%, list=27%, signal=90%
REACTOME_SUMOYLATION	REACTOME_SUMOYLATION		169	0.402477	1.18152	0.0993289	1	1	15173	tags=58%, list=27%, signal=79%
REACTOME_IL_6_TYPE_CYTOKINE_RECEPTOR_LIGAND_INTERACTIONS	REACTOME_IL_6_TYPE_CYTOKINE_RECEPTOR_LIGAND_INTERACTIONS		17	0.580237	1.18103	0.219554	1	1	14214	tags=59%, list=26%, signal=79%
REACTOME_TRNA_PROCESSING	REACTOME_TRNA_PROCESSING		104	0.423273	1.17485	0.140351	1	1	12827	tags=50%, list=23%, signal=65%
REACTOME_RESOLUTION_OF_D_LOOP_STRUCTURES_THROUGH_SYNTHESIS_DEPENDENT_STRAND_ANNEALING_SDSA	REACTOME_RESOLUTION_OF_D_LOOP_STRUCTURES_THROUGH_SYNTHESIS_DEPENDENT_STRAND_ANNEALING_SDSA		25	0.531907	1.17386	0.224959	1	1	14440	tags=64%, list=26%, signal=86%
REACTOME_AMINO_ACID_TRANSPORT_ACROSS_THE_PLASMA_MEMBRANE	REACTOME_AMINO_ACID_TRANSPORT_ACROSS_THE_PLASMA_MEMBRANE		33	0.499944	1.16536	0.22524	1	1	13272	tags=58%, list=24%, signal=76%
REACTOME_G1_S_SPECIFIC_TRANSCRIPTION	REACTOME_G1_S_SPECIFIC_TRANSCRIPTION		29	0.501276	1.16154	0.246644	1	1	12718	tags=66%, list=23%, signal=85%
REACTOME_RESOLUTION_OF_D_LOOP_STRUCTURES	REACTOME_RESOLUTION_OF_D_LOOP_STRUCTURES		33	0.500398	1.16063	0.236156	1	1	14440	tags=61%, list=26%, signal=82%
REACTOME_G_BETA_GAMMA_SIGNALLING_THROUGH_PI3KGAMMA	REACTOME_G_BETA_GAMMA_SIGNALLING_THROUGH_PI3KGAMMA		25	0.521833	1.15936	0.225806	1	1	11321	tags=56%, list=20%, signal=70%
REACTOME_NUCLEAR_ENVELOPE_BREAKDOWN	REACTOME_NUCLEAR_ENVELOPE_BREAKDOWN		51	0.456268	1.15629	0.2	1	1	11640	tags=49%, list=21%, signal=62%
REACTOME_PRE_NOTCH_EXPRESSION_AND_PROCESSING	REACTOME_PRE_NOTCH_EXPRESSION_AND_PROCESSING		60	0.445519	1.15443	0.188235	1	1	14054	tags=52%, list=25%, signal=69%
REACTOME_CHONDROITIN_SULFATE_BIOSYNTHESIS	REACTOME_CHONDROITIN_SULFATE_BIOSYNTHESIS		20	0.541203	1.15434	0.245847	1	1	12771	tags=65%, list=23%, signal=84%
REACTOME_METABOLISM_OF_FOLATE_AND_PTERINES	REACTOME_METABOLISM_OF_FOLATE_AND_PTERINES		16	0.571246	1.15325	0.267581	1	1	12080	tags=56%, list=22%, signal=72%
REACTOME_NOTCH1_INTRACELLULAR_DOMAIN_REGULATES_TRANSCRIPTION	REACTOME_NOTCH1_INTRACELLULAR_DOMAIN_REGULATES_TRANSCRIPTION		48	0.462611	1.15303	0.207607	1	1	12504	tags=58%, list=22%, signal=75%
REACTOME_TRANSPORT_OF_INORGANIC_CATIONS_ANIONS_AND_AMINO_ACIDS_OLIGOPEPTIDES	REACTOME_TRANSPORT_OF_INORGANIC_CATIONS_ANIONS_AND_AMINO_ACIDS_OLIGOPEPTIDES		106	0.407652	1.15261	0.154167	1	1	13947	tags=49%, list=25%, signal=65%
REACTOME_INOSITOL_PHOSPHATE_METABOLISM	REACTOME_INOSITOL_PHOSPHATE_METABOLISM		48	0.461758	1.15216	0.203675	1	1	14028	tags=54%, list=25%, signal=72%
REACTOME_SYNTHESIS_OF_LEUKOTRIENES_LT_AND_EOXINS_EX	REACTOME_SYNTHESIS_OF_LEUKOTRIENES_LT_AND_EOXINS_EX		21	0.535921	1.15104	0.232673	1	1	7166	tags=33%, list=13%, signal=38%
REACTOME_EXTENSION_OF_TELOMERES	REACTOME_EXTENSION_OF_TELOMERES		50	0.447903	1.14656	0.216772	1	1	15431	tags=60%, list=28%, signal=83%
REACTOME_TRISTETRAPROLIN_TTP_ZFP36_BINDS_AND_DESTABILIZES_MRNA	REACTOME_TRISTETRAPROLIN_TTP_ZFP36_BINDS_AND_DESTABILIZES_MRNA		17	0.555653	1.14606	0.259076	1	1	14546	tags=71%, list=26%, signal=95%
REACTOME_RRNA_PROCESSING	REACTOME_RRNA_PROCESSING		195	0.385995	1.14527	0.145889	1	1	15026	tags=55%, list=27%, signal=76%
REACTOME_GPCR_LIGAND_BINDING	REACTOME_GPCR_LIGAND_BINDING		452	0.362311	1.14244	0.0854503	1	1	10264	tags=28%, list=18%, signal=34%
REACTOME_POLO_LIKE_KINASE_MEDIATED_EVENTS	REACTOME_POLO_LIKE_KINASE_MEDIATED_EVENTS		16	0.558475	1.14051	0.273224	1	1	13472	tags=56%, list=24%, signal=74%
REACTOME_G_PROTEIN_ACTIVATION	REACTOME_G_PROTEIN_ACTIVATION		24	0.509545	1.13812	0.268551	1	1	11321	tags=46%, list=20%, signal=57%
REACTOME_HDR_THROUGH_HOMOLOGOUS_RECOMBINATION_HRR	REACTOME_HDR_THROUGH_HOMOLOGOUS_RECOMBINATION_HRR		66	0.432872	1.1354	0.23445	1	1	12169	tags=47%, list=22%, signal=60%
REACTOME_TRANSCRIPTIONAL_ACTIVATION_OF_MITOCHONDRIAL_BIOGENESIS	REACTOME_TRANSCRIPTIONAL_ACTIVATION_OF_MITOCHONDRIAL_BIOGENESIS		51	0.451044	1.13477	0.21327	1	1	12498	tags=55%, list=22%, signal=71%
REACTOME_LAGGING_STRAND_SYNTHESIS	REACTOME_LAGGING_STRAND_SYNTHESIS		20	0.538627	1.13473	0.272575	1	1	13852	tags=55%, list=25%, signal=73%
REACTOME_MITOTIC_PROPHASE	REACTOME_MITOTIC_PROPHASE		79	0.424543	1.13392	0.223724	1	1	11640	tags=47%, list=21%, signal=59%
REACTOME_EPIGENETIC_REGULATION_OF_GENE_EXPRESSION	REACTOME_EPIGENETIC_REGULATION_OF_GENE_EXPRESSION		85	0.416277	1.13194	0.202683	1	1	15141	tags=60%, list=27%, signal=82%
REACTOME_PLASMA_LIPOPROTEIN_ASSEMBLY_REMODELING_AND_CLEARANCE	REACTOME_PLASMA_LIPOPROTEIN_ASSEMBLY_REMODELING_AND_CLEARANCE		70	0.427471	1.12788	0.229167	1	1	11078	tags=39%, list=20%, signal=48%
REACTOME_SLC_MEDIATED_TRANSMEMBRANE_TRANSPORT	REACTOME_SLC_MEDIATED_TRANSMEMBRANE_TRANSPORT		249	0.371591	1.12713	0.149938	1	1	13272	tags=43%, list=24%, signal=56%
REACTOME_TELOMERE_MAINTENANCE	REACTOME_TELOMERE_MAINTENANCE		64	0.42447	1.12653	0.217586	1	1	13269	tags=50%, list=24%, signal=66%
REACTOME_SYNTHESIS_OF_PIPS_AT_THE_EARLY_ENDOSOME_MEMBRANE	REACTOME_SYNTHESIS_OF_PIPS_AT_THE_EARLY_ENDOSOME_MEMBRANE		16	0.546722	1.11901	0.293814	1	1	13517	tags=69%, list=24%, signal=91%
REACTOME_NOTCH4_INTRACELLULAR_DOMAIN_REGULATES_TRANSCRIPTION	REACTOME_NOTCH4_INTRACELLULAR_DOMAIN_REGULATES_TRANSCRIPTION		20	0.5326	1.1172	0.275439	1	1	11524	tags=60%, list=21%, signal=76%
REACTOME_CELLULAR_SENESCENCE	REACTOME_CELLULAR_SENESCENCE		128	0.392739	1.11575	0.202837	1	1	15237	tags=64%, list=27%, signal=88%
REACTOME_REGULATION_OF_FZD_BY_UBIQUITINATION	REACTOME_REGULATION_OF_FZD_BY_UBIQUITINATION		21	0.519753	1.11472	0.30217	1	1	13469	tags=67%, list=24%, signal=88%
REACTOME_MRNA_DECAY_BY_3_TO_5_EXORIBONUCLEASE	REACTOME_MRNA_DECAY_BY_3_TO_5_EXORIBONUCLEASE		16	0.550113	1.1098	0.309122	1	1	14546	tags=63%, list=26%, signal=85%
REACTOME_PROCESSIVE_SYNTHESIS_ON_THE_LAGGING_STRAND	REACTOME_PROCESSIVE_SYNTHESIS_ON_THE_LAGGING_STRAND		15	0.559357	1.10922	0.305461	1	1	10947	tags=47%, list=20%, signal=58%
REACTOME_DEACTIVATION_OF_THE_BETA_CATENIN_TRANSACTIVATING_COMPLEX	REACTOME_DEACTIVATION_OF_THE_BETA_CATENIN_TRANSACTIVATING_COMPLEX		42	0.457171	1.10891	0.285491	1	1	10120	tags=48%, list=18%, signal=58%
REACTOME_ACTIVATION_OF_MATRIX_METALLOPROTEINASES	REACTOME_ACTIVATION_OF_MATRIX_METALLOPROTEINASES		32	0.47331	1.10631	0.296825	1	1	6819	tags=28%, list=12%, signal=32%
REACTOME_ADP_SIGNALLING_THROUGH_P2Y_PURINOCEPTOR_1	REACTOME_ADP_SIGNALLING_THROUGH_P2Y_PURINOCEPTOR_1		25	0.490884	1.10348	0.287375	1	1	15634	tags=68%, list=28%, signal=94%
REACTOME_CHROMOSOME_MAINTENANCE	REACTOME_CHROMOSOME_MAINTENANCE		87	0.397791	1.08741	0.289086	1	1	15173	tags=56%, list=27%, signal=77%
REACTOME_PROCESSING_OF_DNA_DOUBLE_STRAND_BREAK_ENDS	REACTOME_PROCESSING_OF_DNA_DOUBLE_STRAND_BREAK_ENDS		60	0.421198	1.08476	0.301205	1	1	12490	tags=52%, list=22%, signal=67%
REACTOME_SYNTHESIS_OF_ACTIVE_UBIQUITIN_ROLES_OF_E1_AND_E2_ENZYMES	REACTOME_SYNTHESIS_OF_ACTIVE_UBIQUITIN_ROLES_OF_E1_AND_E2_ENZYMES		29	0.468702	1.08293	0.304636	1	1	9205	tags=41%, list=17%, signal=50%
REACTOME_REGULATION_OF_GENE_EXPRESSION_IN_LATE_STAGE_BRANCHING_MORPHOGENESIS_PANCREATIC_BUD_PRECURSOR_CELLS	REACTOME_REGULATION_OF_GENE_EXPRESSION_IN_LATE_STAGE_BRANCHING_MORPHOGENESIS_PANCREATIC_BUD_PRECURSOR_CELLS		16	0.539744	1.08287	0.347603	1	1	11524	tags=50%, list=21%, signal=63%
REACTOME_RORA_ACTIVATES_GENE_EXPRESSION	REACTOME_RORA_ACTIVATES_GENE_EXPRESSION		18	0.518499	1.08279	0.34375	1	1	15095	tags=72%, list=27%, signal=99%
REACTOME_TRANSCRIPTIONAL_REGULATION_BY_VENTX	REACTOME_TRANSCRIPTIONAL_REGULATION_BY_VENTX		40	0.447716	1.08276	0.330144	1	1	13470	tags=55%, list=24%, signal=72%
REACTOME_AFLATOXIN_ACTIVATION_AND_DETOXIFICATION	REACTOME_AFLATOXIN_ACTIVATION_AND_DETOXIFICATION		19	0.511362	1.07999	0.322368	1	1	13757	tags=47%, list=25%, signal=63%
REACTOME_POSITIVE_EPIGENETIC_REGULATION_OF_RRNA_EXPRESSION	REACTOME_POSITIVE_EPIGENETIC_REGULATION_OF_RRNA_EXPRESSION		43	0.43865	1.07325	0.3392	1	1	15141	tags=65%, list=27%, signal=89%
REACTOME_PKMTS_METHYLATE_HISTONE_LYSINES	REACTOME_PKMTS_METHYLATE_HISTONE_LYSINES		39	0.455644	1.07313	0.3312	1	1	15521	tags=69%, list=28%, signal=96%
REACTOME_PROSTACYCLIN_SIGNALLING_THROUGH_PROSTACYCLIN_RECEPTOR	REACTOME_PROSTACYCLIN_SIGNALLING_THROUGH_PROSTACYCLIN_RECEPTOR		19	0.508367	1.07249	0.359155	1	1	11321	tags=53%, list=20%, signal=66%
REACTOME_G0_AND_EARLY_G1	REACTOME_G0_AND_EARLY_G1		27	0.475555	1.06621	0.350084	1	1	13472	tags=59%, list=24%, signal=78%
REACTOME_REGULATION_OF_PTEN_GENE_TRANSCRIPTION	REACTOME_REGULATION_OF_PTEN_GENE_TRANSCRIPTION		61	0.412973	1.06404	0.335962	1	1	13470	tags=56%, list=24%, signal=73%
REACTOME_SYNTHESIS_OF_PIPS_AT_THE_GOLGI_MEMBRANE	REACTOME_SYNTHESIS_OF_PIPS_AT_THE_GOLGI_MEMBRANE		18	0.508779	1.0615	0.362393	1	1	10090	tags=56%, list=18%, signal=68%
REACTOME_TRANSCRIPTIONAL_REGULATION_OF_WHITE_ADIPOCYTE_DIFFERENTIATION	REACTOME_TRANSCRIPTIONAL_REGULATION_OF_WHITE_ADIPOCYTE_DIFFERENTIATION		84	0.391696	1.05881	0.324324	1	1	11959	tags=44%, list=21%, signal=56%
REACTOME_TRANSCRIPTIONAL_ACTIVITY_OF_SMAD2_SMAD3_SMAD4_HETEROTRIMER	REACTOME_TRANSCRIPTIONAL_ACTIVITY_OF_SMAD2_SMAD3_SMAD4_HETEROTRIMER		44	0.42359	1.05252	0.370543	1	1	14291	tags=55%, list=26%, signal=73%
REACTOME_PIWI_INTERACTING_RNA_PIRNA_BIOGENESIS	REACTOME_PIWI_INTERACTING_RNA_PIRNA_BIOGENESIS		29	0.45678	1.04951	0.382838	1	1	14153	tags=45%, list=25%, signal=60%
REACTOME_NUCLEAR_RECEPTOR_TRANSCRIPTION_PATHWAY	REACTOME_NUCLEAR_RECEPTOR_TRANSCRIPTION_PATHWAY		53	0.412039	1.04825	0.371814	1	1	11170	tags=43%, list=20%, signal=54%
REACTOME_TRANSPORT_OF_MATURE_TRANSCRIPT_TO_CYTOPLASM	REACTOME_TRANSPORT_OF_MATURE_TRANSCRIPT_TO_CYTOPLASM		82	0.386336	1.04354	0.368794	1	1	12763	tags=50%, list=23%, signal=65%
REACTOME_SIGNALING_BY_FGFR1	REACTOME_SIGNALING_BY_FGFR1		49	0.411176	1.0413	0.366559	1	1	9329	tags=35%, list=17%, signal=42%
REACTOME_B_WICH_COMPLEX_POSITIVELY_REGULATES_RRNA_EXPRESSION	REACTOME_B_WICH_COMPLEX_POSITIVELY_REGULATES_RRNA_EXPRESSION		28	0.461124	1.0391	0.393548	1	1	10257	tags=43%, list=18%, signal=52%
REACTOME_REGULATION_OF_LIPID_METABOLISM_BY_PPARALPHA	REACTOME_REGULATION_OF_LIPID_METABOLISM_BY_PPARALPHA		119	0.366479	1.03679	0.357349	1	1	12532	tags=41%, list=22%, signal=53%
REACTOME_ESR_MEDIATED_SIGNALING	REACTOME_ESR_MEDIATED_SIGNALING		161	0.35104	1.02932	0.363881	1	1	12469	tags=47%, list=22%, signal=60%
REACTOME_MICRORNA_MIRNA_BIOGENESIS	REACTOME_MICRORNA_MIRNA_BIOGENESIS		25	0.456476	1.02902	0.401349	1	1	13120	tags=56%, list=24%, signal=73%
REACTOME_REGULATION_OF_TP53_ACTIVITY	REACTOME_REGULATION_OF_TP53_ACTIVITY		157	0.352988	1.02845	0.384405	1	1	12504	tags=46%, list=22%, signal=59%
REACTOME_DNA_REPAIR	REACTOME_DNA_REPAIR		274	0.334036	1.02308	0.382124	1	1	12490	tags=42%, list=22%, signal=54%
REACTOME_BUTYRATE_RESPONSE_FACTOR_1_BRF1_BINDS_AND_DESTABILIZES_MRNA	REACTOME_BUTYRATE_RESPONSE_FACTOR_1_BRF1_BINDS_AND_DESTABILIZES_MRNA		17	0.496126	1.02117	0.404803	1	1	14546	tags=65%, list=26%, signal=88%
REACTOME_PROCESSING_OF_CAPPED_INTRONLESS_PRE_MRNA	REACTOME_PROCESSING_OF_CAPPED_INTRONLESS_PRE_MRNA		28	0.447314	1.02075	0.422893	1	1	13881	tags=61%, list=25%, signal=81%
REACTOME_REGULATION_OF_TP53_ACTIVITY_THROUGH_PHOSPHORYLATION	REACTOME_REGULATION_OF_TP53_ACTIVITY_THROUGH_PHOSPHORYLATION		91	0.369424	1.02059	0.400856	1	1	12374	tags=47%, list=22%, signal=61%
REACTOME_SIGNALING_BY_NTRK3_TRKC	REACTOME_SIGNALING_BY_NTRK3_TRKC		17	0.490704	1.02056	0.402418	1	1	15314	tags=65%, list=27%, signal=89%
REACTOME_PRESYNAPTIC_FUNCTION_OF_KAINATE_RECEPTORS	REACTOME_PRESYNAPTIC_FUNCTION_OF_KAINATE_RECEPTORS		21	0.475039	1.01869	0.436667	1	1	11321	tags=48%, list=20%, signal=60%
REACTOME_CRMPS_IN_SEMA3A_SIGNALING	REACTOME_CRMPS_IN_SEMA3A_SIGNALING		16	0.501709	1.01851	0.422034	1	1	11307	tags=63%, list=20%, signal=78%
REACTOME_RNA_POLYMERASE_II_TRANSCRIBES_SNRNA_GENES	REACTOME_RNA_POLYMERASE_II_TRANSCRIBES_SNRNA_GENES		75	0.376111	1.01764	0.401216	1	1	10332	tags=39%, list=19%, signal=47%
REACTOME_MITOCHONDRIAL_TRNA_AMINOACYLATION	REACTOME_MITOCHONDRIAL_TRNA_AMINOACYLATION		18	0.480113	1.01149	0.425325	1	1	12073	tags=56%, list=22%, signal=71%
REACTOME_ADORA2B_MEDIATED_ANTI_INFLAMMATORY_CYTOKINES_PRODUCTION	REACTOME_ADORA2B_MEDIATED_ANTI_INFLAMMATORY_CYTOKINES_PRODUCTION		133	0.35303	1.01065	0.416193	1	1	12107	tags=32%, list=22%, signal=41%
REACTOME_PROCESSING_OF_INTRONLESS_PRE_MRNAS	REACTOME_PROCESSING_OF_INTRONLESS_PRE_MRNAS		19	0.486121	1.00976	0.460036	1	1	13879	tags=63%, list=25%, signal=84%
REACTOME_CHONDROITIN_SULFATE_DERMATAN_SULFATE_METABOLISM	REACTOME_CHONDROITIN_SULFATE_DERMATAN_SULFATE_METABOLISM		50	0.401748	1.00968	0.442857	1	1	13030	tags=50%, list=23%, signal=65%
REACTOME_MITOCHONDRIAL_BIOGENESIS	REACTOME_MITOCHONDRIAL_BIOGENESIS		73	0.376684	1.00832	0.434153	1	1	12498	tags=48%, list=22%, signal=62%
REACTOME_SIGNALING_BY_NOTCH1_PEST_DOMAIN_MUTANTS_IN_CANCER	REACTOME_SIGNALING_BY_NOTCH1_PEST_DOMAIN_MUTANTS_IN_CANCER		57	0.392282	1.00728	0.440957	1	1	12504	tags=51%, list=22%, signal=66%
REACTOME_KSRP_KHSRP_BINDS_AND_DESTABILIZES_MRNA	REACTOME_KSRP_KHSRP_BINDS_AND_DESTABILIZES_MRNA		17	0.489126	1.00691	0.44942	1	1	15791	tags=71%, list=28%, signal=98%
REACTOME_EXTRA_NUCLEAR_ESTROGEN_SIGNALING	REACTOME_EXTRA_NUCLEAR_ESTROGEN_SIGNALING		75	0.37715	1.00689	0.444118	1	1	12107	tags=48%, list=22%, signal=61%
REACTOME_TELOMERE_C_STRAND_LAGGING_STRAND_SYNTHESIS	REACTOME_TELOMERE_C_STRAND_LAGGING_STRAND_SYNTHESIS		33	0.430936	1.00665	0.432268	1	1	14274	tags=52%, list=26%, signal=69%
REACTOME_NEGATIVE_EPIGENETIC_REGULATION_OF_RRNA_EXPRESSION	REACTOME_NEGATIVE_EPIGENETIC_REGULATION_OF_RRNA_EXPRESSION		46	0.40168	1.00647	0.438066	1	1	15141	tags=61%, list=27%, signal=84%
REACTOME_TP53_REGULATES_TRANSCRIPTION_OF_DNA_REPAIR_GENES	REACTOME_TP53_REGULATES_TRANSCRIPTION_OF_DNA_REPAIR_GENES		58	0.394078	1.00623	0.439759	1	1	12043	tags=45%, list=22%, signal=57%
REACTOME_ZINC_TRANSPORTERS	REACTOME_ZINC_TRANSPORTERS		17	0.488799	1.00472	0.420792	1	1	11815	tags=47%, list=21%, signal=60%
REACTOME_AQUAPORIN_MEDIATED_TRANSPORT	REACTOME_AQUAPORIN_MEDIATED_TRANSPORT		52	0.394719	1.00285	0.435459	1	1	12722	tags=44%, list=23%, signal=57%
REACTOME_G_ALPHA_Q_SIGNALLING_EVENTS	REACTOME_G_ALPHA_Q_SIGNALLING_EVENTS		215	0.335732	1.00228	0.444877	1	1	10292	tags=29%, list=18%, signal=35%
REACTOME_G2_M_DNA_DAMAGE_CHECKPOINT	REACTOME_G2_M_DNA_DAMAGE_CHECKPOINT		57	0.394003	1.00142	0.4512	1	1	12490	tags=47%, list=22%, signal=61%
REACTOME_STIMULI_SENSING_CHANNELS	REACTOME_STIMULI_SENSING_CHANNELS		106	0.362019	1.00063	0.44539	1	1	12196	tags=39%, list=22%, signal=49%
REACTOME_NUCLEAR_EVENTS_KINASE_AND_TRANSCRIPTION_FACTOR_ACTIVATION	REACTOME_NUCLEAR_EVENTS_KINASE_AND_TRANSCRIPTION_FACTOR_ACTIVATION		61	0.387289	0.998005	0.468702	1	1	12673	tags=52%, list=23%, signal=68%
REACTOME_TRANSPORT_OF_BILE_SALTS_AND_ORGANIC_ACIDS_METAL_IONS_AND_AMINE_COMPOUNDS	REACTOME_TRANSPORT_OF_BILE_SALTS_AND_ORGANIC_ACIDS_METAL_IONS_AND_AMINE_COMPOUNDS		86	0.361949	0.991278	0.470326	1	1	12054	tags=38%, list=22%, signal=49%
REACTOME_ACTIVATION_OF_KAINATE_RECEPTORS_UPON_GLUTAMATE_BINDING	REACTOME_ACTIVATION_OF_KAINATE_RECEPTORS_UPON_GLUTAMATE_BINDING		30	0.427919	0.990007	0.460656	1	1	11321	tags=47%, list=20%, signal=59%
REACTOME_SIGNALING_BY_FGFR	REACTOME_SIGNALING_BY_FGFR		86	0.364517	0.988125	0.478326	1	1	13380	tags=41%, list=24%, signal=53%
REACTOME_TRNA_AMINOACYLATION	REACTOME_TRNA_AMINOACYLATION		24	0.44772	0.987917	0.489499	1	1	12073	tags=50%, list=22%, signal=64%
REACTOME_TRANSCRIPTION_OF_E2F_TARGETS_UNDER_NEGATIVE_CONTROL_BY_DREAM_COMPLEX	REACTOME_TRANSCRIPTION_OF_E2F_TARGETS_UNDER_NEGATIVE_CONTROL_BY_DREAM_COMPLEX		19	0.467525	0.987535	0.473504	1	1	12718	tags=53%, list=23%, signal=68%
REACTOME_FCERI_MEDIATED_MAPK_ACTIVATION	REACTOME_FCERI_MEDIATED_MAPK_ACTIVATION		87	0.364549	0.987244	0.472384	1	1	8763	tags=26%, list=16%, signal=31%
REACTOME_TRP_CHANNELS	REACTOME_TRP_CHANNELS		28	0.433802	0.987028	0.478618	1	1	13424	tags=43%, list=24%, signal=56%
REACTOME_DOWNSTREAM_SIGNALING_OF_ACTIVATED_FGFR1	REACTOME_DOWNSTREAM_SIGNALING_OF_ACTIVATED_FGFR1		31	0.419895	0.985558	0.45977	1	1	14942	tags=48%, list=27%, signal=66%
REACTOME_EICOSANOID_LIGAND_BINDING_RECEPTORS	REACTOME_EICOSANOID_LIGAND_BINDING_RECEPTORS		15	0.487427	0.985141	0.471186	1	1	12706	tags=53%, list=23%, signal=69%
REACTOME_NUCLEOTIDE_LIKE_PURINERGIC_RECEPTORS	REACTOME_NUCLEOTIDE_LIKE_PURINERGIC_RECEPTORS		16	0.484528	0.984581	0.472949	1	1	11275	tags=38%, list=20%, signal=47%
REACTOME_RNA_POLYMERASE_III_TRANSCRIPTION	REACTOME_RNA_POLYMERASE_III_TRANSCRIPTION		41	0.401875	0.984093	0.481424	1	1	15210	tags=61%, list=27%, signal=84%
REACTOME_SIGNALING_BY_TGFB_FAMILY_MEMBERS	REACTOME_SIGNALING_BY_TGFB_FAMILY_MEMBERS		102	0.350781	0.981781	0.504274	1	1	13365	tags=47%, list=24%, signal=62%
REACTOME_NGF_STIMULATED_TRANSCRIPTION	REACTOME_NGF_STIMULATED_TRANSCRIPTION		39	0.411723	0.981757	0.488853	1	1	10889	tags=51%, list=20%, signal=64%
REACTOME_CONSTITUTIVE_SIGNALING_BY_AKT1_E17K_IN_CANCER	REACTOME_CONSTITUTIVE_SIGNALING_BY_AKT1_E17K_IN_CANCER		26	0.436021	0.981617	0.445763	1	1	14926	tags=69%, list=27%, signal=95%
REACTOME_SIGNALING_BY_NOTCH1	REACTOME_SIGNALING_BY_NOTCH1		73	0.365335	0.979181	0.477204	1	1	12504	tags=51%, list=22%, signal=65%
REACTOME_G_BETA_GAMMA_SIGNALLING_THROUGH_CDC42	REACTOME_G_BETA_GAMMA_SIGNALLING_THROUGH_CDC42		20	0.464627	0.977971	0.477891	1	1	11321	tags=50%, list=20%, signal=63%
REACTOME_GLUCAGON_SIGNALING_IN_METABOLIC_REGULATION	REACTOME_GLUCAGON_SIGNALING_IN_METABOLIC_REGULATION		33	0.418203	0.977428	0.487884	1	1	12722	tags=45%, list=23%, signal=59%
REACTOME_LDL_CLEARANCE	REACTOME_LDL_CLEARANCE		19	0.463882	0.976935	0.494309	1	1	10730	tags=42%, list=19%, signal=52%
REACTOME_ABERRANT_REGULATION_OF_MITOTIC_G1_S_TRANSITION_IN_CANCER_DUE_TO_RB1_DEFECTS	REACTOME_ABERRANT_REGULATION_OF_MITOTIC_G1_S_TRANSITION_IN_CANCER_DUE_TO_RB1_DEFECTS		17	0.478824	0.97619	0.477816	1	1	11043	tags=59%, list=20%, signal=73%
REACTOME_DISEASES_ASSOCIATED_WITH_N_GLYCOSYLATION_OF_PROTEINS	REACTOME_DISEASES_ASSOCIATED_WITH_N_GLYCOSYLATION_OF_PROTEINS		17	0.46886	0.974105	0.471667	1	1	15606	tags=71%, list=28%, signal=98%
REACTOME_G_ALPHA_S_SIGNALLING_EVENTS	REACTOME_G_ALPHA_S_SIGNALLING_EVENTS		142	0.338304	0.973931	0.512329	1	1	11924	tags=35%, list=21%, signal=44%
REACTOME_PROTEIN_UBIQUITINATION	REACTOME_PROTEIN_UBIQUITINATION		62	0.377163	0.973838	0.520124	1	1	12626	tags=44%, list=23%, signal=56%
REACTOME_GLUCOSE_METABOLISM	REACTOME_GLUCOSE_METABOLISM		90	0.356826	0.973491	0.493958	1	1	13051	tags=47%, list=23%, signal=61%
REACTOME_SYNTHESIS_OF_PIPS_AT_THE_PLASMA_MEMBRANE	REACTOME_SYNTHESIS_OF_PIPS_AT_THE_PLASMA_MEMBRANE		53	0.383126	0.973208	0.510736	1	1	13676	tags=55%, list=25%, signal=72%
REACTOME_NONHOMOLOGOUS_END_JOINING_NHEJ	REACTOME_NONHOMOLOGOUS_END_JOINING_NHEJ		31	0.422403	0.972549	0.500821	1	1	13330	tags=48%, list=24%, signal=64%
REACTOME_TRANSCRIPTION_OF_E2F_TARGETS_UNDER_NEGATIVE_CONTROL_BY_P107_RBL1_AND_P130_RBL2_IN_COMPLEX_WITH_HDAC1	REACTOME_TRANSCRIPTION_OF_E2F_TARGETS_UNDER_NEGATIVE_CONTROL_BY_P107_RBL1_AND_P130_RBL2_IN_COMPLEX_WITH_HDAC1		16	0.481445	0.970858	0.507692	1	1	13472	tags=63%, list=24%, signal=82%
REACTOME_TRNA_PROCESSING_IN_THE_NUCLEUS	REACTOME_TRNA_PROCESSING_IN_THE_NUCLEUS		56	0.383142	0.970702	0.503155	1	1	14152	tags=52%, list=25%, signal=69%
REACTOME_CELLULAR_HEXOSE_TRANSPORT	REACTOME_CELLULAR_HEXOSE_TRANSPORT		20	0.464184	0.970633	0.494915	1	1	13177	tags=55%, list=24%, signal=72%
REACTOME_CELL_CYCLE_MITOTIC	REACTOME_CELL_CYCLE_MITOTIC		487	0.305529	0.969494	0.563657	1	1	13512	tags=44%, list=24%, signal=58%
REACTOME_SIGNALING_BY_NTRKS	REACTOME_SIGNALING_BY_NTRKS		134	0.335796	0.968054	0.528409	1	1	12255	tags=42%, list=22%, signal=53%
REACTOME_REGULATION_OF_MECP2_EXPRESSION_AND_ACTIVITY	REACTOME_REGULATION_OF_MECP2_EXPRESSION_AND_ACTIVITY		32	0.41496	0.966958	0.523126	1	1	13748	tags=66%, list=25%, signal=87%
REACTOME_METAL_ION_SLC_TRANSPORTERS	REACTOME_METAL_ION_SLC_TRANSPORTERS		26	0.430312	0.966911	0.512777	1	1	11815	tags=50%, list=21%, signal=63%
REACTOME_SEROTONIN_NEUROTRANSMITTER_RELEASE_CYCLE	REACTOME_SEROTONIN_NEUROTRANSMITTER_RELEASE_CYCLE		17	0.473246	0.966593	0.498233	1	1	12161	tags=53%, list=22%, signal=68%
REACTOME_PHOSPHOLIPID_METABOLISM	REACTOME_PHOSPHOLIPID_METABOLISM		200	0.325901	0.966237	0.564875	1	1	13676	tags=45%, list=25%, signal=59%
REACTOME_SCAVENGING_OF_HEME_FROM_PLASMA	REACTOME_SCAVENGING_OF_HEME_FROM_PLASMA		68	0.365473	0.962098	0.534535	1	1	6279	tags=21%, list=11%, signal=23%
REACTOME_SHC_MEDIATED_CASCADE_FGFR4	REACTOME_SHC_MEDIATED_CASCADE_FGFR4		20	0.452821	0.961723	0.504762	1	1	6514	tags=30%, list=12%, signal=34%
REACTOME_PI_METABOLISM	REACTOME_PI_METABOLISM		83	0.356876	0.961709	0.554396	1	1	13676	tags=51%, list=25%, signal=67%
REACTOME_RESPONSE_OF_EIF2AK1_HRI_TO_HEME_DEFICIENCY	REACTOME_RESPONSE_OF_EIF2AK1_HRI_TO_HEME_DEFICIENCY		15	0.491547	0.960707	0.517529	1	1	13169	tags=53%, list=24%, signal=70%
REACTOME_FRS_MEDIATED_FGFR4_SIGNALING	REACTOME_FRS_MEDIATED_FGFR4_SIGNALING		22	0.44062	0.959607	0.518395	1	1	6514	tags=27%, list=12%, signal=31%
REACTOME_MITOTIC_PROMETAPHASE	REACTOME_MITOTIC_PROMETAPHASE		194	0.319448	0.955947	0.582228	1	1	13383	tags=42%, list=24%, signal=55%
REACTOME_ORGANIC_CATION_ANION_ZWITTERION_TRANSPORT	REACTOME_ORGANIC_CATION_ANION_ZWITTERION_TRANSPORT		15	0.475208	0.954255	0.497453	1	1	4047	tags=20%, list=7%, signal=22%
REACTOME_INFLUENZA_INFECTION	REACTOME_INFLUENZA_INFECTION		155	0.32714	0.954062	0.582069	1	1	15063	tags=51%, list=27%, signal=70%
REACTOME_FCERI_MEDIATED_CA_2_MOBILIZATION	REACTOME_FCERI_MEDIATED_CA_2_MOBILIZATION		86	0.34975	0.952888	0.562687	1	1	8788	tags=26%, list=16%, signal=30%
REACTOME_BASIGIN_INTERACTIONS	REACTOME_BASIGIN_INTERACTIONS		25	0.425215	0.951904	0.529215	1	1	8026	tags=28%, list=14%, signal=33%
REACTOME_HIV_LIFE_CYCLE	REACTOME_HIV_LIFE_CYCLE		143	0.330011	0.950762	0.580056	1	1	13297	tags=45%, list=24%, signal=59%
REACTOME_RAS_PROCESSING	REACTOME_RAS_PROCESSING		24	0.429022	0.950714	0.540309	1	1	11716	tags=54%, list=21%, signal=69%
REACTOME_GLYCOSAMINOGLYCAN_METABOLISM	REACTOME_GLYCOSAMINOGLYCAN_METABOLISM		122	0.329982	0.95032	0.581062	1	1	14005	tags=45%, list=25%, signal=60%
REACTOME_CD22_MEDIATED_BCR_REGULATION	REACTOME_CD22_MEDIATED_BCR_REGULATION		61	0.365429	0.950094	0.544892	1	1	7630	tags=25%, list=14%, signal=28%
REACTOME_CHROMATIN_MODIFYING_ENZYMES	REACTOME_CHROMATIN_MODIFYING_ENZYMES		194	0.321063	0.95	0.59948	1	1	13891	tags=46%, list=25%, signal=62%
REACTOME_RUNX2_REGULATES_OSTEOBLAST_DIFFERENTIATION	REACTOME_RUNX2_REGULATES_OSTEOBLAST_DIFFERENTIATION		24	0.422913	0.948863	0.523156	1	1	15716	tags=67%, list=28%, signal=93%
REACTOME_SIGNALING_BY_INTERLEUKINS	REACTOME_SIGNALING_BY_INTERLEUKINS		447	0.299589	0.948324	0.663963	1	1	14104	tags=39%, list=25%, signal=52%
REACTOME_RNA_POLYMERASE_III_TRANSCRIPTION_TERMINATION	REACTOME_RNA_POLYMERASE_III_TRANSCRIPTION_TERMINATION		23	0.431791	0.947572	0.54	1	1	15210	tags=61%, list=27%, signal=84%
REACTOME_SIGNALING_BY_NODAL	REACTOME_SIGNALING_BY_NODAL		20	0.44737	0.945313	0.541667	1	1	9941	tags=45%, list=18%, signal=55%
REACTOME_RNA_POLYMERASE_I_PROMOTER_ESCAPE	REACTOME_RNA_POLYMERASE_I_PROMOTER_ESCAPE		28	0.417325	0.944493	0.534483	1	1	10257	tags=39%, list=18%, signal=48%
REACTOME_HCMV_EARLY_EVENTS	REACTOME_HCMV_EARLY_EVENTS		73	0.350343	0.942952	0.583333	1	1	13295	tags=44%, list=24%, signal=57%
REACTOME_CIRCADIAN_CLOCK	REACTOME_CIRCADIAN_CLOCK		69	0.359177	0.942706	0.568513	1	1	12107	tags=43%, list=22%, signal=55%
REACTOME_G_ALPHA_I_SIGNALLING_EVENTS	REACTOME_G_ALPHA_I_SIGNALLING_EVENTS		312	0.306584	0.940214	0.639549	1	1	13123	tags=33%, list=24%, signal=43%
REACTOME_RNA_POLYMERASE_I_TRANSCRIPTION_INITIATION	REACTOME_RNA_POLYMERASE_I_TRANSCRIPTION_INITIATION		44	0.379126	0.939828	0.563607	1	1	13413	tags=48%, list=24%, signal=63%
REACTOME_DOPAMINE_NEUROTRANSMITTER_RELEASE_CYCLE	REACTOME_DOPAMINE_NEUROTRANSMITTER_RELEASE_CYCLE		22	0.431777	0.939164	0.533439	1	1	12161	tags=45%, list=22%, signal=58%
REACTOME_CREATION_OF_C4_AND_C2_ACTIVATORS	REACTOME_CREATION_OF_C4_AND_C2_ACTIVATORS		71	0.35184	0.938592	0.585693	1	1	6279	tags=21%, list=11%, signal=24%
REACTOME_CELL_CYCLE_CHECKPOINTS	REACTOME_CELL_CYCLE_CHECKPOINTS		247	0.308529	0.935851	0.654242	1	1	13059	tags=43%, list=23%, signal=56%
REACTOME_AMINE_LIGAND_BINDING_RECEPTORS	REACTOME_AMINE_LIGAND_BINDING_RECEPTORS		42	0.379241	0.935226	0.591803	1	1	10264	tags=31%, list=18%, signal=38%
REACTOME_MITOTIC_SPINDLE_CHECKPOINT	REACTOME_MITOTIC_SPINDLE_CHECKPOINT		106	0.335221	0.934342	0.583921	1	1	13292	tags=43%, list=24%, signal=57%
REACTOME_RUNX1_REGULATES_GENES_INVOLVED_IN_MEGAKARYOCYTE_DIFFERENTIATION_AND_PLATELET_FUNCTION	REACTOME_RUNX1_REGULATES_GENES_INVOLVED_IN_MEGAKARYOCYTE_DIFFERENTIATION_AND_PLATELET_FUNCTION		38	0.389347	0.93368	0.553746	1	1	11448	tags=53%, list=21%, signal=66%
REACTOME_ADRENALINE_NORADRENALINE_INHIBITS_INSULIN_SECRETION	REACTOME_ADRENALINE_NORADRENALINE_INHIBITS_INSULIN_SECRETION		28	0.41145	0.932576	0.575856	1	1	11321	tags=46%, list=20%, signal=58%
REACTOME_MEIOTIC_RECOMBINATION	REACTOME_MEIOTIC_RECOMBINATION		25	0.420791	0.930365	0.554839	1	1	10167	tags=44%, list=18%, signal=54%
REACTOME_NA_CL_DEPENDENT_NEUROTRANSMITTER_TRANSPORTERS	REACTOME_NA_CL_DEPENDENT_NEUROTRANSMITTER_TRANSPORTERS		19	0.43862	0.929982	0.580328	1	1	12537	tags=47%, list=22%, signal=61%
REACTOME_BETA_CATENIN_PHOSPHORYLATION_CASCADE	REACTOME_BETA_CATENIN_PHOSPHORYLATION_CASCADE		17	0.453612	0.929274	0.543919	1	1	12824	tags=65%, list=23%, signal=84%
REACTOME_NEUREXINS_AND_NEUROLIGINS	REACTOME_NEUREXINS_AND_NEUROLIGINS		56	0.360283	0.928431	0.585586	1	1	12731	tags=43%, list=23%, signal=55%
REACTOME_SMAD2_SMAD3_SMAD4_HETEROTRIMER_REGULATES_TRANSCRIPTION	REACTOME_SMAD2_SMAD3_SMAD4_HETEROTRIMER_REGULATES_TRANSCRIPTION		32	0.400435	0.926749	0.55935	1	1	14291	tags=53%, list=26%, signal=71%
REACTOME_ESTROGEN_DEPENDENT_NUCLEAR_EVENTS_DOWNSTREAM_OF_ESR_MEMBRANE_SIGNALING	REACTOME_ESTROGEN_DEPENDENT_NUCLEAR_EVENTS_DOWNSTREAM_OF_ESR_MEMBRANE_SIGNALING		24	0.419551	0.925765	0.559157	1	1	10156	tags=50%, list=18%, signal=61%
REACTOME_ONCOGENE_INDUCED_SENESCENCE	REACTOME_ONCOGENE_INDUCED_SENESCENCE		34	0.395531	0.924798	0.5952	1	1	15237	tags=74%, list=27%, signal=101%
REACTOME_RESOLUTION_OF_SISTER_CHROMATID_COHESION	REACTOME_RESOLUTION_OF_SISTER_CHROMATID_COHESION		119	0.329343	0.924749	0.641813	1	1	13146	tags=40%, list=24%, signal=53%
REACTOME_METABOLISM_OF_NUCLEOTIDES	REACTOME_METABOLISM_OF_NUCLEOTIDES		94	0.336436	0.924475	0.617111	1	1	12585	tags=44%, list=23%, signal=56%
REACTOME_WNT5A_DEPENDENT_INTERNALIZATION_OF_FZD4	REACTOME_WNT5A_DEPENDENT_INTERNALIZATION_OF_FZD4		15	0.465267	0.924161	0.553153	1	1	13469	tags=60%, list=24%, signal=79%
REACTOME_INWARDLY_RECTIFYING_K_CHANNELS	REACTOME_INWARDLY_RECTIFYING_K_CHANNELS		35	0.390667	0.923817	0.580589	1	1	11321	tags=49%, list=20%, signal=61%
REACTOME_OTHER_INTERLEUKIN_SIGNALING	REACTOME_OTHER_INTERLEUKIN_SIGNALING		24	0.414259	0.921362	0.566558	1	1	11773	tags=46%, list=21%, signal=58%
REACTOME_HIV_ELONGATION_ARREST_AND_RECOVERY	REACTOME_HIV_ELONGATION_ARREST_AND_RECOVERY		29	0.402244	0.918988	0.587459	1	1	11351	tags=41%, list=20%, signal=52%
REACTOME_RNA_POLYMERASE_III_TRANSCRIPTION_INITIATION_FROM_TYPE_1_PROMOTER	REACTOME_RNA_POLYMERASE_III_TRANSCRIPTION_INITIATION_FROM_TYPE_1_PROMOTER		28	0.404598	0.916549	0.578313	1	1	13661	tags=54%, list=25%, signal=71%
REACTOME_TRANSPORT_OF_VITAMINS_NUCLEOSIDES_AND_RELATED_MOLECULES	REACTOME_TRANSPORT_OF_VITAMINS_NUCLEOSIDES_AND_RELATED_MOLECULES		44	0.374126	0.91544	0.615988	1	1	9775	tags=39%, list=18%, signal=47%
REACTOME_RNA_POLYMERASE_I_TRANSCRIPTION	REACTOME_RNA_POLYMERASE_I_TRANSCRIPTION		47	0.369602	0.915295	0.607313	1	1	10321	tags=38%, list=19%, signal=47%
REACTOME_COMPLEMENT_CASCADE	REACTOME_COMPLEMENT_CASCADE		114	0.323778	0.913748	0.66383	1	1	5198	tags=20%, list=9%, signal=22%
REACTOME_DNA_DOUBLE_STRAND_BREAK_RESPONSE	REACTOME_DNA_DOUBLE_STRAND_BREAK_RESPONSE		40	0.377039	0.913744	0.610063	1	1	12490	tags=50%, list=22%, signal=64%
REACTOME_SIGNALING_BY_FGFR4	REACTOME_SIGNALING_BY_FGFR4		41	0.373891	0.912024	0.606973	1	1	9329	tags=32%, list=17%, signal=38%
REACTOME_THE_PHOTOTRANSDUCTION_CASCADE	REACTOME_THE_PHOTOTRANSDUCTION_CASCADE		34	0.388913	0.910759	0.606209	1	1	14293	tags=62%, list=26%, signal=83%
REACTOME_ANTI_INFLAMMATORY_RESPONSE_FAVOURING_LEISHMANIA_PARASITE_INFECTION	REACTOME_ANTI_INFLAMMATORY_RESPONSE_FAVOURING_LEISHMANIA_PARASITE_INFECTION		223	0.302066	0.909758	0.72644	1	1	10058	tags=25%, list=18%, signal=31%
REACTOME_REGULATION_OF_TP53_ACTIVITY_THROUGH_ACETYLATION	REACTOME_REGULATION_OF_TP53_ACTIVITY_THROUGH_ACETYLATION		29	0.395244	0.908863	0.616915	1	1	14810	tags=59%, list=27%, signal=80%
REACTOME_ONCOGENIC_MAPK_SIGNALING	REACTOME_ONCOGENIC_MAPK_SIGNALING		80	0.338981	0.907069	0.659091	1	1	12689	tags=41%, list=23%, signal=53%
REACTOME_DNA_DAMAGE_TELOMERE_STRESS_INDUCED_SENESCENCE	REACTOME_DNA_DAMAGE_TELOMERE_STRESS_INDUCED_SENESCENCE		27	0.393669	0.90667	0.613014	1	1	14846	tags=63%, list=27%, signal=86%
REACTOME_SIGNAL_AMPLIFICATION	REACTOME_SIGNAL_AMPLIFICATION		33	0.39109	0.904802	0.606688	1	1	13664	tags=52%, list=25%, signal=68%
REACTOME_DISORDERS_OF_TRANSMEMBRANE_TRANSPORTERS	REACTOME_DISORDERS_OF_TRANSMEMBRANE_TRANSPORTERS		173	0.306045	0.903465	0.731343	1	1	10425	tags=32%, list=19%, signal=39%
REACTOME_EGR2_AND_SOX10_MEDIATED_INITIATION_OF_SCHWANN_CELL_MYELINATION	REACTOME_EGR2_AND_SOX10_MEDIATED_INITIATION_OF_SCHWANN_CELL_MYELINATION		27	0.401228	0.90316	0.604377	1	1	14679	tags=52%, list=26%, signal=70%
REACTOME_INTERLEUKIN_37_SIGNALING	REACTOME_INTERLEUKIN_37_SIGNALING		20	0.424079	0.902481	0.601399	1	1	14412	tags=65%, list=26%, signal=88%
REACTOME_DEUBIQUITINATION	REACTOME_DEUBIQUITINATION		255	0.296861	0.90156	0.773902	1	1	13626	tags=43%, list=24%, signal=56%
REACTOME_RNA_POLYMERASE_I_TRANSCRIPTION_TERMINATION	REACTOME_RNA_POLYMERASE_I_TRANSCRIPTION_TERMINATION		27	0.396507	0.900102	0.625624	1	1	10257	tags=37%, list=18%, signal=45%
REACTOME_RUNX2_REGULATES_BONE_DEVELOPMENT	REACTOME_RUNX2_REGULATES_BONE_DEVELOPMENT		31	0.390715	0.899728	0.630068	1	1	15716	tags=61%, list=28%, signal=85%
REACTOME_TRANSCRIPTIONAL_REGULATION_OF_GRANULOPOIESIS	REACTOME_TRANSCRIPTIONAL_REGULATION_OF_GRANULOPOIESIS		30	0.390032	0.899227	0.63622	1	1	14846	tags=63%, list=27%, signal=86%
REACTOME_SIGNALING_BY_WNT_IN_CANCER	REACTOME_SIGNALING_BY_WNT_IN_CANCER		34	0.379563	0.89856	0.642373	1	1	14552	tags=62%, list=26%, signal=84%
REACTOME_SYNTHESIS_OF_IP3_AND_IP4_IN_THE_CYTOSOL	REACTOME_SYNTHESIS_OF_IP3_AND_IP4_IN_THE_CYTOSOL		26	0.404712	0.89749	0.601942	1	1	12391	tags=46%, list=22%, signal=59%
REACTOME_METABOLISM_OF_CARBOHYDRATES	REACTOME_METABOLISM_OF_CARBOHYDRATES		287	0.290477	0.896004	0.77375	1	1	12771	tags=38%, list=23%, signal=49%
REACTOME_ESTROGEN_DEPENDENT_GENE_EXPRESSION	REACTOME_ESTROGEN_DEPENDENT_GENE_EXPRESSION		90	0.328663	0.894482	0.691505	1	1	11952	tags=43%, list=21%, signal=55%
REACTOME_ANTIGEN_PROCESSING_UBIQUITINATION_PROTEASOME_DEGRADATION	REACTOME_ANTIGEN_PROCESSING_UBIQUITINATION_PROTEASOME_DEGRADATION		302	0.290997	0.894223	0.818071	1	1	12571	tags=41%, list=23%, signal=53%
REACTOME_INTEGRATION_OF_ENERGY_METABOLISM	REACTOME_INTEGRATION_OF_ENERGY_METABOLISM		108	0.317386	0.892238	0.738764	1	1	14574	tags=45%, list=26%, signal=61%
REACTOME_G_ALPHA_Z_SIGNALLING_EVENTS	REACTOME_G_ALPHA_Z_SIGNALLING_EVENTS		48	0.35419	0.892233	0.677067	1	1	11924	tags=42%, list=21%, signal=53%
REACTOME_INSULIN_RECEPTOR_SIGNALLING_CASCADE	REACTOME_INSULIN_RECEPTOR_SIGNALLING_CASCADE		54	0.347772	0.891892	0.656535	1	1	9746	tags=33%, list=17%, signal=40%
REACTOME_TIE2_SIGNALING	REACTOME_TIE2_SIGNALING		18	0.435634	0.88519	0.642857	1	1	9329	tags=39%, list=17%, signal=47%
REACTOME_ROLE_OF_LAT2_NTAL_LAB_ON_CALCIUM_MOBILIZATION	REACTOME_ROLE_OF_LAT2_NTAL_LAB_ON_CALCIUM_MOBILIZATION		71	0.336868	0.883641	0.688525	1	1	9329	tags=24%, list=17%, signal=29%
REACTOME_NEURONAL_SYSTEM	REACTOME_NEURONAL_SYSTEM		408	0.280838	0.882974	0.880579	1	1	12731	tags=37%, list=23%, signal=47%
REACTOME_CA_DEPENDENT_EVENTS	REACTOME_CA_DEPENDENT_EVENTS		36	0.369254	0.882742	0.67	1	1	13748	tags=53%, list=25%, signal=70%
REACTOME_MRNA_DECAY_BY_5_TO_3_EXORIBONUCLEASE	REACTOME_MRNA_DECAY_BY_5_TO_3_EXORIBONUCLEASE		15	0.433502	0.882717	0.621971	1	1	10674	tags=53%, list=19%, signal=66%
REACTOME_DOWNSTREAM_SIGNALING_OF_ACTIVATED_FGFR4	REACTOME_DOWNSTREAM_SIGNALING_OF_ACTIVATED_FGFR4		27	0.392998	0.882413	0.688552	1	1	14534	tags=44%, list=26%, signal=60%
REACTOME_TP53_REGULATES_TRANSCRIPTION_OF_CELL_CYCLE_GENES	REACTOME_TP53_REGULATES_TRANSCRIPTION_OF_CELL_CYCLE_GENES		48	0.350208	0.879748	0.691069	1	1	14298	tags=56%, list=26%, signal=76%
REACTOME_NOREPINEPHRINE_NEUROTRANSMITTER_RELEASE_CYCLE	REACTOME_NOREPINEPHRINE_NEUROTRANSMITTER_RELEASE_CYCLE		17	0.421433	0.879717	0.631134	1	1	12842	tags=47%, list=23%, signal=61%
REACTOME_METABOLISM_OF_WATER_SOLUBLE_VITAMINS_AND_COFACTORS	REACTOME_METABOLISM_OF_WATER_SOLUBLE_VITAMINS_AND_COFACTORS		117	0.309139	0.879296	0.74234	1	1	14092	tags=43%, list=25%, signal=57%
REACTOME_REGULATION_OF_HSF1_MEDIATED_HEAT_SHOCK_RESPONSE	REACTOME_REGULATION_OF_HSF1_MEDIATED_HEAT_SHOCK_RESPONSE		79	0.326174	0.877128	0.752547	1	1	10386	tags=37%, list=19%, signal=45%
REACTOME_POLYMERASE_SWITCHING_ON_THE_C_STRAND_OF_THE_TELOMERE	REACTOME_POLYMERASE_SWITCHING_ON_THE_C_STRAND_OF_THE_TELOMERE		25	0.403174	0.877105	0.664441	1	1	14274	tags=52%, list=26%, signal=70%
REACTOME_ERK_MAPK_TARGETS	REACTOME_ERK_MAPK_TARGETS		22	0.402495	0.875429	0.65313	1	1	12229	tags=50%, list=22%, signal=64%
REACTOME_TRANSCRIPTIONAL_REGULATION_BY_RUNX1	REACTOME_TRANSCRIPTIONAL_REGULATION_BY_RUNX1		178	0.297653	0.875068	0.817672	1	1	13849	tags=47%, list=25%, signal=62%
REACTOME_SIGNALING_BY_WNT	REACTOME_SIGNALING_BY_WNT		268	0.287098	0.874416	0.847799	1	1	14041	tags=47%, list=25%, signal=63%
REACTOME_TRANSCRIPTIONAL_REGULATION_BY_TP53	REACTOME_TRANSCRIPTIONAL_REGULATION_BY_TP53		352	0.281896	0.873423	0.903465	1	1	12744	tags=41%, list=23%, signal=53%
REACTOME_G_ALPHA_12_13_SIGNALLING_EVENTS	REACTOME_G_ALPHA_12_13_SIGNALLING_EVENTS		80	0.321749	0.872225	0.748181	1	1	13008	tags=41%, list=23%, signal=54%
REACTOME_GLUCAGON_TYPE_LIGAND_RECEPTORS	REACTOME_GLUCAGON_TYPE_LIGAND_RECEPTORS		33	0.372564	0.871278	0.701987	1	1	11321	tags=36%, list=20%, signal=46%
REACTOME_TELOMERE_EXTENSION_BY_TELOMERASE	REACTOME_TELOMERE_EXTENSION_BY_TELOMERASE		23	0.39279	0.870467	0.658249	1	1	15431	tags=61%, list=28%, signal=84%
REACTOME_GLYCEROPHOSPHOLIPID_BIOSYNTHESIS	REACTOME_GLYCEROPHOSPHOLIPID_BIOSYNTHESIS		118	0.308379	0.870388	0.795833	1	1	13534	tags=42%, list=24%, signal=55%
REACTOME_SYNTHESIS_OF_PA	REACTOME_SYNTHESIS_OF_PA		35	0.368348	0.869586	0.683087	1	1	11568	tags=37%, list=21%, signal=47%
REACTOME_NEGATIVE_REGULATION_OF_FGFR4_SIGNALING	REACTOME_NEGATIVE_REGULATION_OF_FGFR4_SIGNALING		31	0.371167	0.868351	0.681458	1	1	7820	tags=29%, list=14%, signal=34%
REACTOME_CLASS_B_2_SECRETIN_FAMILY_RECEPTORS	REACTOME_CLASS_B_2_SECRETIN_FAMILY_RECEPTORS		90	0.315984	0.865232	0.772664	1	1	11321	tags=37%, list=20%, signal=46%
REACTOME_HCMV_LATE_EVENTS	REACTOME_HCMV_LATE_EVENTS		52	0.344448	0.865167	0.738437	1	1	13317	tags=48%, list=24%, signal=63%
REACTOME_G2_M_CHECKPOINTS	REACTOME_G2_M_CHECKPOINTS		129	0.301001	0.864448	0.818565	1	1	12490	tags=43%, list=22%, signal=56%
REACTOME_GENERATION_OF_SECOND_MESSENGER_MOLECULES	REACTOME_GENERATION_OF_SECOND_MESSENGER_MOLECULES		34	0.359953	0.863542	0.682258	1	1	9517	tags=29%, list=17%, signal=35%
REACTOME_INTRACELLULAR_SIGNALING_BY_SECOND_MESSENGERS	REACTOME_INTRACELLULAR_SIGNALING_BY_SECOND_MESSENGERS		305	0.280902	0.863387	0.900125	1	1	13310	tags=41%, list=24%, signal=54%
REACTOME_DNA_REPLICATION	REACTOME_DNA_REPLICATION		127	0.306501	0.862435	0.784091	1	1	12213	tags=46%, list=22%, signal=58%
REACTOME_CDC42_GTPASE_CYCLE	REACTOME_CDC42_GTPASE_CYCLE		157	0.293748	0.861814	0.84072	1	1	14482	tags=47%, list=26%, signal=64%
REACTOME_TRANSCRIPTIONAL_REGULATION_BY_MECP2	REACTOME_TRANSCRIPTIONAL_REGULATION_BY_MECP2		62	0.32664	0.860063	0.735938	1	1	13899	tags=53%, list=25%, signal=71%
REACTOME_ERCC6_CSB_AND_EHMT2_G9A_POSITIVELY_REGULATE_RRNA_EXPRESSION	REACTOME_ERCC6_CSB_AND_EHMT2_G9A_POSITIVELY_REGULATE_RRNA_EXPRESSION		16	0.419941	0.857124	0.671848	1	1	12504	tags=56%, list=22%, signal=72%
REACTOME_DISEASES_OF_MITOTIC_CELL_CYCLE	REACTOME_DISEASES_OF_MITOTIC_CELL_CYCLE		38	0.35312	0.857041	0.718069	1	1	11864	tags=50%, list=21%, signal=63%
REACTOME_S_PHASE	REACTOME_S_PHASE		160	0.294856	0.856236	0.866131	1	1	12213	tags=44%, list=22%, signal=56%
REACTOME_FOXO_MEDIATED_TRANSCRIPTION_OF_OXIDATIVE_STRESS_METABOLIC_AND_NEURONAL_GENES	REACTOME_FOXO_MEDIATED_TRANSCRIPTION_OF_OXIDATIVE_STRESS_METABOLIC_AND_NEURONAL_GENES		30	0.371879	0.853753	0.708064	1	1	12504	tags=37%, list=22%, signal=47%
REACTOME_TRANSMISSION_ACROSS_CHEMICAL_SYNAPSES	REACTOME_TRANSMISSION_ACROSS_CHEMICAL_SYNAPSES		267	0.280478	0.850925	0.929293	1	1	12842	tags=36%, list=23%, signal=46%
REACTOME_SYNTHESIS_OF_GLYCOSYLPHOSPHATIDYLINOSITOL_GPI	REACTOME_SYNTHESIS_OF_GLYCOSYLPHOSPHATIDYLINOSITOL_GPI		18	0.412667	0.8505	0.700658	1	1	8887	tags=39%, list=16%, signal=46%
REACTOME_RHOJ_GTPASE_CYCLE	REACTOME_RHOJ_GTPASE_CYCLE		54	0.33029	0.849966	0.75643	1	1	12206	tags=37%, list=22%, signal=47%
REACTOME_SIGNALING_BY_CTNNB1_PHOSPHO_SITE_MUTANTS	REACTOME_SIGNALING_BY_CTNNB1_PHOSPHO_SITE_MUTANTS		15	0.430924	0.849008	0.687606	1	1	12697	tags=60%, list=23%, signal=78%
REACTOME_APOPTOTIC_FACTOR_MEDIATED_RESPONSE	REACTOME_APOPTOTIC_FACTOR_MEDIATED_RESPONSE		18	0.401457	0.846666	0.701571	1	1	10096	tags=39%, list=18%, signal=47%
REACTOME_BLOOD_GROUP_SYSTEMS_BIOSYNTHESIS	REACTOME_BLOOD_GROUP_SYSTEMS_BIOSYNTHESIS		21	0.392379	0.844605	0.722591	1	1	10405	tags=29%, list=19%, signal=35%
REACTOME_RHO_GTPASES_ACTIVATE_FORMINS	REACTOME_RHO_GTPASES_ACTIVATE_FORMINS		133	0.294975	0.842258	0.859917	1	1	13146	tags=39%, list=24%, signal=51%
REACTOME_OPIOID_SIGNALLING	REACTOME_OPIOID_SIGNALLING		89	0.307931	0.840961	0.849923	1	1	13748	tags=46%, list=25%, signal=61%
REACTOME_REGULATION_OF_CHOLESTEROL_BIOSYNTHESIS_BY_SREBP_SREBF	REACTOME_REGULATION_OF_CHOLESTEROL_BIOSYNTHESIS_BY_SREBP_SREBF		55	0.332537	0.84096	0.802711	1	1	13358	tags=45%, list=24%, signal=60%
REACTOME_TP53_REGULATES_TRANSCRIPTION_OF_GENES_INVOLVED_IN_G2_CELL_CYCLE_ARREST	REACTOME_TP53_REGULATES_TRANSCRIPTION_OF_GENES_INVOLVED_IN_G2_CELL_CYCLE_ARREST		18	0.409176	0.839767	0.701468	1	1	10213	tags=50%, list=18%, signal=61%
REACTOME_PTEN_REGULATION	REACTOME_PTEN_REGULATION		138	0.29247	0.839451	0.88664	1	1	13608	tags=46%, list=24%, signal=61%
REACTOME_NEUROTRANSMITTER_RECEPTORS_AND_POSTSYNAPTIC_SIGNAL_TRANSMISSION	REACTOME_NEUROTRANSMITTER_RECEPTORS_AND_POSTSYNAPTIC_SIGNAL_TRANSMISSION		204	0.283094	0.838656	0.921875	1	1	12722	tags=34%, list=23%, signal=44%
REACTOME_RNA_POLYMERASE_III_TRANSCRIPTION_INITIATION_FROM_TYPE_3_PROMOTER	REACTOME_RNA_POLYMERASE_III_TRANSCRIPTION_INITIATION_FROM_TYPE_3_PROMOTER		28	0.367898	0.837895	0.756622	1	1	13661	tags=46%, list=25%, signal=61%
REACTOME_DEFECTS_OF_CONTACT_ACTIVATION_SYSTEM_CAS_AND_KALLIKREIN_KININ_SYSTEM_KKS	REACTOME_DEFECTS_OF_CONTACT_ACTIVATION_SYSTEM_CAS_AND_KALLIKREIN_KININ_SYSTEM_KKS		16	0.410618	0.837213	0.701724	1	1	9049	tags=38%, list=16%, signal=45%
REACTOME_PLATELET_AGGREGATION_PLUG_FORMATION	REACTOME_PLATELET_AGGREGATION_PLUG_FORMATION		39	0.347109	0.837178	0.757624	1	1	9988	tags=33%, list=18%, signal=41%
REACTOME_GLYCOLYSIS	REACTOME_GLYCOLYSIS		70	0.316824	0.836597	0.807229	1	1	13051	tags=44%, list=23%, signal=58%
REACTOME_MAPK_FAMILY_SIGNALING_CASCADES	REACTOME_MAPK_FAMILY_SIGNALING_CASCADES		325	0.27161	0.835746	0.976309	1	1	12722	tags=36%, list=23%, signal=46%
REACTOME_SHC_MEDIATED_CASCADE_FGFR1	REACTOME_SHC_MEDIATED_CASCADE_FGFR1		21	0.390529	0.834538	0.715928	1	1	14534	tags=43%, list=26%, signal=58%
REACTOME_KERATAN_SULFATE_BIOSYNTHESIS	REACTOME_KERATAN_SULFATE_BIOSYNTHESIS		27	0.374146	0.834173	0.7422	1	1	13944	tags=44%, list=25%, signal=59%
REACTOME_VASOPRESSIN_REGULATES_RENAL_WATER_HOMEOSTASIS_VIA_AQUAPORINS	REACTOME_VASOPRESSIN_REGULATES_RENAL_WATER_HOMEOSTASIS_VIA_AQUAPORINS		43	0.336215	0.833523	0.785827	1	1	12722	tags=42%, list=23%, signal=54%
REACTOME_SIGNALING_BY_TYPE_1_INSULIN_LIKE_GROWTH_FACTOR_1_RECEPTOR_IGF1R	REACTOME_SIGNALING_BY_TYPE_1_INSULIN_LIKE_GROWTH_FACTOR_1_RECEPTOR_IGF1R		54	0.32709	0.833374	0.804314	1	1	15031	tags=48%, list=27%, signal=66%
REACTOME_PI_3K_CASCADE_FGFR4	REACTOME_PI_3K_CASCADE_FGFR4		20	0.393069	0.832091	0.733333	1	1	13310	tags=40%, list=24%, signal=53%
REACTOME_CELLULAR_RESPONSE_TO_HEAT_STRESS	REACTOME_CELLULAR_RESPONSE_TO_HEAT_STRESS		98	0.299228	0.830415	0.87218	1	1	10386	tags=34%, list=19%, signal=41%
REACTOME_SIGNALING_BY_FGFR2	REACTOME_SIGNALING_BY_FGFR2		73	0.30909	0.829944	0.837139	1	1	13380	tags=38%, list=24%, signal=50%
REACTOME_MITOTIC_G1_PHASE_AND_G1_S_TRANSITION	REACTOME_MITOTIC_G1_PHASE_AND_G1_S_TRANSITION		148	0.287333	0.828632	0.925141	1	1	13849	tags=49%, list=25%, signal=65%
REACTOME_GASTRIN_CREB_SIGNALLING_PATHWAY_VIA_PKC_AND_MAPK	REACTOME_GASTRIN_CREB_SIGNALLING_PATHWAY_VIA_PKC_AND_MAPK		18	0.405835	0.828154	0.716495	1	1	5560	tags=22%, list=10%, signal=25%
REACTOME_RESOLUTION_OF_ABASIC_SITES_AP_SITES	REACTOME_RESOLUTION_OF_ABASIC_SITES_AP_SITES		37	0.34673	0.827712	0.784746	1	1	12459	tags=43%, list=22%, signal=56%
REACTOME_NEUROTRANSMITTER_RELEASE_CYCLE	REACTOME_NEUROTRANSMITTER_RELEASE_CYCLE		50	0.323962	0.8268	0.794913	1	1	13272	tags=44%, list=24%, signal=58%
REACTOME_NR1H2_AND_NR1H3_MEDIATED_SIGNALING	REACTOME_NR1H2_AND_NR1H3_MEDIATED_SIGNALING		47	0.333541	0.826739	0.78179	1	1	12469	tags=47%, list=22%, signal=60%
REACTOME_TOLL_LIKE_RECEPTOR_9_TLR9_CASCADE	REACTOME_TOLL_LIKE_RECEPTOR_9_TLR9_CASCADE		93	0.298757	0.826405	0.873134	1	1	12229	tags=40%, list=22%, signal=51%
REACTOME_SULFUR_AMINO_ACID_METABOLISM	REACTOME_SULFUR_AMINO_ACID_METABOLISM		26	0.372948	0.823042	0.760135	1	1	12079	tags=46%, list=22%, signal=59%
REACTOME_E3_UBIQUITIN_LIGASES_UBIQUITINATE_TARGET_PROTEINS	REACTOME_E3_UBIQUITIN_LIGASES_UBIQUITINATE_TARGET_PROTEINS		43	0.335498	0.822441	0.789308	1	1	12626	tags=44%, list=23%, signal=57%
REACTOME_SELENOAMINO_ACID_METABOLISM	REACTOME_SELENOAMINO_ACID_METABOLISM		109	0.294495	0.821472	0.87358	1	1	15026	tags=50%, list=27%, signal=68%
REACTOME_SIGNALING_BY_TGF_BETA_RECEPTOR_COMPLEX	REACTOME_SIGNALING_BY_TGF_BETA_RECEPTOR_COMPLEX		73	0.30707	0.821415	0.866667	1	1	13359	tags=45%, list=24%, signal=59%
REACTOME_REGULATION_OF_TP53_EXPRESSION_AND_DEGRADATION	REACTOME_REGULATION_OF_TP53_EXPRESSION_AND_DEGRADATION		37	0.338823	0.818994	0.782468	1	1	13521	tags=46%, list=24%, signal=61%
REACTOME_REGULATION_OF_INSULIN_SECRETION	REACTOME_REGULATION_OF_INSULIN_SECRETION		78	0.303394	0.818897	0.875562	1	1	14574	tags=46%, list=26%, signal=62%
REACTOME_M_PHASE	REACTOME_M_PHASE		343	0.263126	0.818079	1	1	1	13383	tags=40%, list=24%, signal=52%
REACTOME_PI_3K_CASCADE_FGFR1	REACTOME_PI_3K_CASCADE_FGFR1		21	0.379454	0.814678	0.746141	1	1	13310	tags=38%, list=24%, signal=50%
REACTOME_RND3_GTPASE_CYCLE	REACTOME_RND3_GTPASE_CYCLE		42	0.329734	0.814364	0.809524	1	1	9329	tags=33%, list=17%, signal=40%
REACTOME_COOPERATION_OF_PDCL_PHLP1_AND_TRIC_CCT_IN_G_PROTEIN_BETA_FOLDING	REACTOME_COOPERATION_OF_PDCL_PHLP1_AND_TRIC_CCT_IN_G_PROTEIN_BETA_FOLDING		38	0.337969	0.813397	0.820552	1	1	14088	tags=47%, list=25%, signal=63%
REACTOME_INTERLEUKIN_20_FAMILY_SIGNALING	REACTOME_INTERLEUKIN_20_FAMILY_SIGNALING		26	0.361575	0.812735	0.754717	1	1	9304	tags=27%, list=17%, signal=32%
REACTOME_GABA_RECEPTOR_ACTIVATION	REACTOME_GABA_RECEPTOR_ACTIVATION		60	0.309186	0.810368	0.882812	1	1	8743	tags=27%, list=16%, signal=32%
REACTOME_CLASS_C_3_METABOTROPIC_GLUTAMATE_PHEROMONE_RECEPTORS	REACTOME_CLASS_C_3_METABOTROPIC_GLUTAMATE_PHEROMONE_RECEPTORS		39	0.337276	0.808227	0.819355	1	1	7955	tags=18%, list=14%, signal=21%
REACTOME_FRS_MEDIATED_FGFR1_SIGNALING	REACTOME_FRS_MEDIATED_FGFR1_SIGNALING		23	0.372291	0.808065	0.763912	1	1	6514	tags=22%, list=12%, signal=25%
REACTOME_IRS_MEDIATED_SIGNALLING	REACTOME_IRS_MEDIATED_SIGNALLING		48	0.3239	0.806194	0.820711	1	1	9515	tags=31%, list=17%, signal=38%
REACTOME_SIGNALING_BY_FGFR3	REACTOME_SIGNALING_BY_FGFR3		40	0.330954	0.804036	0.826224	1	1	15314	tags=50%, list=27%, signal=69%
REACTOME_CONSTITUTIVE_SIGNALING_BY_EGFRVIII	REACTOME_CONSTITUTIVE_SIGNALING_BY_EGFRVIII		15	0.401802	0.80137	0.758148	1	1	14534	tags=53%, list=26%, signal=72%
REACTOME_CYCLIN_A_B1_B2_ASSOCIATED_EVENTS_DURING_G2_M_TRANSITION	REACTOME_CYCLIN_A_B1_B2_ASSOCIATED_EVENTS_DURING_G2_M_TRANSITION		25	0.359789	0.800798	0.784014	1	1	12709	tags=44%, list=23%, signal=57%
REACTOME_TRANSCRIPTION_OF_THE_HIV_GENOME	REACTOME_TRANSCRIPTION_OF_THE_HIV_GENOME		66	0.303648	0.800793	0.896445	1	1	10332	tags=33%, list=19%, signal=41%
REACTOME_RNA_POLYMERASE_III_CHAIN_ELONGATION	REACTOME_RNA_POLYMERASE_III_CHAIN_ELONGATION		18	0.389171	0.796661	0.760656	1	1	13661	tags=50%, list=25%, signal=66%
REACTOME_GABA_B_RECEPTOR_ACTIVATION	REACTOME_GABA_B_RECEPTOR_ACTIVATION		43	0.329587	0.795771	0.848485	1	1	12133	tags=44%, list=22%, signal=56%
REACTOME_HIV_TRANSCRIPTION_ELONGATION	REACTOME_HIV_TRANSCRIPTION_ELONGATION		39	0.329184	0.795116	0.850318	1	1	13120	tags=38%, list=24%, signal=50%
REACTOME_FORMATION_OF_RNA_POL_II_ELONGATION_COMPLEX	REACTOME_FORMATION_OF_RNA_POL_II_ELONGATION_COMPLEX		54	0.311941	0.794893	0.866878	1	1	13120	tags=39%, list=24%, signal=51%
REACTOME_METABOLISM_OF_AMINE_DERIVED_HORMONES	REACTOME_METABOLISM_OF_AMINE_DERIVED_HORMONES		18	0.377945	0.794553	0.77931	1	1	14432	tags=44%, list=26%, signal=60%
REACTOME_PRE_NOTCH_PROCESSING_IN_GOLGI	REACTOME_PRE_NOTCH_PROCESSING_IN_GOLGI		18	0.386555	0.794391	0.783688	1	1	13884	tags=50%, list=25%, signal=67%
REACTOME_PHOSPHOLIPASE_C_MEDIATED_CASCADE_FGFR4	REACTOME_PHOSPHOLIPASE_C_MEDIATED_CASCADE_FGFR4		15	0.400411	0.793334	0.770435	1	1	6514	tags=27%, list=12%, signal=30%
REACTOME_GRB2_EVENTS_IN_ERBB2_SIGNALING	REACTOME_GRB2_EVENTS_IN_ERBB2_SIGNALING		16	0.394738	0.793087	0.760469	1	1	9482	tags=31%, list=17%, signal=38%
REACTOME_CD209_DC_SIGN_SIGNALING	REACTOME_CD209_DC_SIGN_SIGNALING		21	0.368245	0.793031	0.801003	1	1	13819	tags=48%, list=25%, signal=63%
REACTOME_SUMOYLATION_OF_INTRACELLULAR_RECEPTORS	REACTOME_SUMOYLATION_OF_INTRACELLULAR_RECEPTORS		30	0.343769	0.792075	0.82459	1	1	9735	tags=33%, list=17%, signal=40%
REACTOME_ATF4_ACTIVATES_GENES_IN_RESPONSE_TO_ENDOPLASMIC_RETICULUM_STRESS	REACTOME_ATF4_ACTIVATES_GENES_IN_RESPONSE_TO_ENDOPLASMIC_RETICULUM_STRESS		26	0.351535	0.791787	0.800676	1	1	13282	tags=50%, list=24%, signal=66%
REACTOME_DOWNSTREAM_SIGNALING_OF_ACTIVATED_FGFR3	REACTOME_DOWNSTREAM_SIGNALING_OF_ACTIVATED_FGFR3		25	0.356574	0.789159	0.823529	1	1	14733	tags=48%, list=26%, signal=65%
REACTOME_BETA_CATENIN_INDEPENDENT_WNT_SIGNALING	REACTOME_BETA_CATENIN_INDEPENDENT_WNT_SIGNALING		145	0.270409	0.788122	0.985876	1	1	11716	tags=39%, list=21%, signal=50%
REACTOME_DNA_REPLICATION_PRE_INITIATION	REACTOME_DNA_REPLICATION_PRE_INITIATION		84	0.289182	0.786934	0.936139	1	1	12213	tags=44%, list=22%, signal=56%
REACTOME_PROTEIN_PROTEIN_INTERACTIONS_AT_SYNAPSES	REACTOME_PROTEIN_PROTEIN_INTERACTIONS_AT_SYNAPSES		87	0.287006	0.786472	0.944526	1	1	14729	tags=49%, list=26%, signal=67%
REACTOME_HATS_ACETYLATE_HISTONES	REACTOME_HATS_ACETYLATE_HISTONES		74	0.293802	0.786003	0.940233	1	1	11884	tags=38%, list=21%, signal=48%
REACTOME_TBC_RABGAPS	REACTOME_TBC_RABGAPS		43	0.317771	0.785193	0.867834	1	1	10775	tags=37%, list=19%, signal=46%
REACTOME_PROCESSING_OF_CAPPED_INTRON_CONTAINING_PRE_MRNA	REACTOME_PROCESSING_OF_CAPPED_INTRON_CONTAINING_PRE_MRNA		236	0.258661	0.782666	1	1	1	13879	tags=42%, list=25%, signal=55%
REACTOME_TCF_DEPENDENT_SIGNALING_IN_RESPONSE_TO_WNT	REACTOME_TCF_DEPENDENT_SIGNALING_IN_RESPONSE_TO_WNT		172	0.266819	0.782622	0.993243	1	1	14267	tags=45%, list=26%, signal=61%
REACTOME_MAPK_TARGETS_NUCLEAR_EVENTS_MEDIATED_BY_MAP_KINASES	REACTOME_MAPK_TARGETS_NUCLEAR_EVENTS_MEDIATED_BY_MAP_KINASES		31	0.334169	0.779848	0.857851	1	1	12229	tags=45%, list=22%, signal=58%
REACTOME_RECOGNITION_OF_DNA_DAMAGE_BY_PCNA_CONTAINING_REPLICATION_COMPLEX	REACTOME_RECOGNITION_OF_DNA_DAMAGE_BY_PCNA_CONTAINING_REPLICATION_COMPLEX		30	0.336348	0.779499	0.862069	1	1	12169	tags=43%, list=22%, signal=55%
REACTOME_INTERLEUKIN_17_SIGNALING	REACTOME_INTERLEUKIN_17_SIGNALING		71	0.291528	0.777817	0.936556	1	1	12229	tags=38%, list=22%, signal=49%
REACTOME_SIGNALING_BY_NOTCH2	REACTOME_SIGNALING_BY_NOTCH2		32	0.330077	0.776836	0.823333	1	1	12107	tags=44%, list=22%, signal=56%
REACTOME_MECP2_REGULATES_NEURONAL_RECEPTORS_AND_CHANNELS	REACTOME_MECP2_REGULATES_NEURONAL_RECEPTORS_AND_CHANNELS		18	0.367012	0.776077	0.818024	1	1	12504	tags=44%, list=22%, signal=57%
REACTOME_SIGNALING_BY_EGFR	REACTOME_SIGNALING_BY_EGFR		50	0.303389	0.773341	0.922222	1	1	11718	tags=38%, list=21%, signal=48%
REACTOME_PKA_MEDIATED_PHOSPHORYLATION_OF_CREB	REACTOME_PKA_MEDIATED_PHOSPHORYLATION_OF_CREB		20	0.361741	0.771114	0.835505	1	1	12722	tags=45%, list=23%, signal=58%
REACTOME_PLATELET_SENSITIZATION_BY_LDL	REACTOME_PLATELET_SENSITIZATION_BY_LDL		16	0.381603	0.770986	0.815652	1	1	12697	tags=50%, list=23%, signal=65%
REACTOME_ANTIVIRAL_MECHANISM_BY_IFN_STIMULATED_GENES	REACTOME_ANTIVIRAL_MECHANISM_BY_IFN_STIMULATED_GENES		80	0.285267	0.769445	0.954545	1	1	11716	tags=40%, list=21%, signal=51%
REACTOME_INTERCONVERSION_OF_NUCLEOTIDE_DI_AND_TRIPHOSPHATES	REACTOME_INTERCONVERSION_OF_NUCLEOTIDE_DI_AND_TRIPHOSPHATES		28	0.337996	0.769052	0.85832	1	1	14503	tags=57%, list=26%, signal=77%
REACTOME_PLATELET_HOMEOSTASIS	REACTOME_PLATELET_HOMEOSTASIS		82	0.283386	0.768344	0.943953	1	1	11321	tags=37%, list=20%, signal=46%
REACTOME_CARBOXYTERMINAL_POST_TRANSLATIONAL_MODIFICATIONS_OF_TUBULIN	REACTOME_CARBOXYTERMINAL_POST_TRANSLATIONAL_MODIFICATIONS_OF_TUBULIN		43	0.309939	0.767923	0.92144	1	1	14484	tags=42%, list=26%, signal=57%
REACTOME_NEGATIVE_REGULATION_OF_FGFR1_SIGNALING	REACTOME_NEGATIVE_REGULATION_OF_FGFR1_SIGNALING		32	0.334498	0.767277	0.847896	1	1	12233	tags=34%, list=22%, signal=44%
REACTOME_TRIGLYCERIDE_CATABOLISM	REACTOME_TRIGLYCERIDE_CATABOLISM		24	0.344228	0.767096	0.849117	1	1	13124	tags=46%, list=24%, signal=60%
REACTOME_BMAL1_CLOCK_NPAS2_ACTIVATES_CIRCADIAN_GENE_EXPRESSION	REACTOME_BMAL1_CLOCK_NPAS2_ACTIVATES_CIRCADIAN_GENE_EXPRESSION		26	0.341715	0.764809	0.869919	1	1	15034	tags=58%, list=27%, signal=79%
REACTOME_ACTIVATION_OF_GENE_EXPRESSION_BY_SREBF_SREBP	REACTOME_ACTIVATION_OF_GENE_EXPRESSION_BY_SREBF_SREBP		42	0.310422	0.761903	0.914516	1	1	13358	tags=45%, list=24%, signal=59%
REACTOME_VITAMIN_B5_PANTOTHENATE_METABOLISM	REACTOME_VITAMIN_B5_PANTOTHENATE_METABOLISM		17	0.372311	0.761602	0.826476	1	1	8148	tags=35%, list=15%, signal=41%
REACTOME_FGFR1_LIGAND_BINDING_AND_ACTIVATION	REACTOME_FGFR1_LIGAND_BINDING_AND_ACTIVATION		15	0.385605	0.760532	0.781942	1	1	12233	tags=33%, list=22%, signal=43%
REACTOME_PERK_REGULATES_GENE_EXPRESSION	REACTOME_PERK_REGULATES_GENE_EXPRESSION		31	0.327674	0.760427	0.890702	1	1	13282	tags=48%, list=24%, signal=63%
REACTOME_MITOPHAGY	REACTOME_MITOPHAGY		26	0.343648	0.759193	0.857621	1	1	11716	tags=42%, list=21%, signal=54%
REACTOME_CONVERSION_FROM_APC_C_CDC20_TO_APC_C_CDH1_IN_LATE_ANAPHASE	REACTOME_CONVERSION_FROM_APC_C_CDC20_TO_APC_C_CDH1_IN_LATE_ANAPHASE		20	0.358096	0.759074	0.839733	1	1	14297	tags=60%, list=26%, signal=81%
REACTOME_MITOCHONDRIAL_PROTEIN_IMPORT	REACTOME_MITOCHONDRIAL_PROTEIN_IMPORT		61	0.289684	0.758699	0.955793	1	1	13370	tags=41%, list=24%, signal=54%
REACTOME_METABOLISM_OF_NITRIC_OXIDE_NOS3_ACTIVATION_AND_REGULATION	REACTOME_METABOLISM_OF_NITRIC_OXIDE_NOS3_ACTIVATION_AND_REGULATION		15	0.379657	0.756599	0.821429	1	1	11167	tags=33%, list=20%, signal=42%
REACTOME_TOLL_LIKE_RECEPTOR_TLR1_TLR2_CASCADE	REACTOME_TOLL_LIKE_RECEPTOR_TLR1_TLR2_CASCADE		103	0.272607	0.756513	0.992701	1	1	12229	tags=38%, list=22%, signal=48%
REACTOME_CELLULAR_RESPONSE_TO_STARVATION	REACTOME_CELLULAR_RESPONSE_TO_STARVATION		153	0.258161	0.754426	0.998663	1	1	15354	tags=50%, list=28%, signal=68%
REACTOME_HDMS_DEMETHYLATE_HISTONES	REACTOME_HDMS_DEMETHYLATE_HISTONES		21	0.356432	0.754118	0.842735	1	1	9069	tags=38%, list=16%, signal=45%
REACTOME_RESOLUTION_OF_AP_SITES_VIA_THE_MULTIPLE_NUCLEOTIDE_PATCH_REPLACEMENT_PATHWAY	REACTOME_RESOLUTION_OF_AP_SITES_VIA_THE_MULTIPLE_NUCLEOTIDE_PATCH_REPLACEMENT_PATHWAY		24	0.345048	0.753877	0.854975	1	1	12169	tags=38%, list=22%, signal=48%
REACTOME_GAP_FILLING_DNA_REPAIR_SYNTHESIS_AND_LIGATION_IN_GG_NER	REACTOME_GAP_FILLING_DNA_REPAIR_SYNTHESIS_AND_LIGATION_IN_GG_NER		25	0.33296	0.753451	0.881773	1	1	12169	tags=40%, list=22%, signal=51%
REACTOME_RNA_POLYMERASE_II_TRANSCRIPTION_TERMINATION	REACTOME_RNA_POLYMERASE_II_TRANSCRIPTION_TERMINATION		66	0.284097	0.750782	0.961194	1	1	13881	tags=48%, list=25%, signal=64%
REACTOME_RESPONSE_OF_EIF2AK4_GCN2_TO_AMINO_ACID_DEFICIENCY	REACTOME_RESPONSE_OF_EIF2AK4_GCN2_TO_AMINO_ACID_DEFICIENCY		101	0.271905	0.750189	0.992647	1	1	15026	tags=49%, list=27%, signal=66%
REACTOME_TNF_RECEPTOR_SUPERFAMILY_TNFSF_MEMBERS_MEDIATING_NON_CANONICAL_NF_KB_PATHWAY	REACTOME_TNF_RECEPTOR_SUPERFAMILY_TNFSF_MEMBERS_MEDIATING_NON_CANONICAL_NF_KB_PATHWAY		17	0.369495	0.74976	0.850085	1	1	13081	tags=53%, list=23%, signal=69%
REACTOME_RAB_REGULATION_OF_TRAFFICKING	REACTOME_RAB_REGULATION_OF_TRAFFICKING		119	0.26409	0.749423	0.994253	1	1	13676	tags=40%, list=25%, signal=53%
REACTOME_NONSENSE_MEDIATED_DECAY_NMD	REACTOME_NONSENSE_MEDIATED_DECAY_NMD		116	0.264289	0.745843	0.992977	1	1	15352	tags=51%, list=28%, signal=70%
REACTOME_ACTIVATION_OF_SMO	REACTOME_ACTIVATION_OF_SMO		17	0.359003	0.745373	0.831874	1	1	10816	tags=47%, list=19%, signal=58%
REACTOME_PI3K_AKT_SIGNALING_IN_CANCER	REACTOME_PI3K_AKT_SIGNALING_IN_CANCER		105	0.267855	0.745215	0.989971	1	1	9619	tags=29%, list=17%, signal=34%
REACTOME_PD_1_SIGNALING	REACTOME_PD_1_SIGNALING		24	0.339804	0.743765	0.889073	1	1	14806	tags=42%, list=27%, signal=57%
REACTOME_NUCLEOTIDE_SALVAGE	REACTOME_NUCLEOTIDE_SALVAGE		22	0.345125	0.74225	0.8646	1	1	14561	tags=50%, list=26%, signal=68%
REACTOME_INHIBITION_OF_THE_PROTEOLYTIC_ACTIVITY_OF_APC_C_REQUIRED_FOR_THE_ONSET_OF_ANAPHASE_BY_MITOTIC_SPINDLE_CHECKPOINT_COMPONENTS	REACTOME_INHIBITION_OF_THE_PROTEOLYTIC_ACTIVITY_OF_APC_C_REQUIRED_FOR_THE_ONSET_OF_ANAPHASE_BY_MITOTIC_SPINDLE_CHECKPOINT_COMPONENTS		21	0.344558	0.742247	0.886447	1	1	14297	tags=57%, list=26%, signal=77%
REACTOME_DEADENYLATION_DEPENDENT_MRNA_DECAY	REACTOME_DEADENYLATION_DEPENDENT_MRNA_DECAY		53	0.292539	0.741725	0.963023	1	1	14546	tags=47%, list=26%, signal=64%
REACTOME_BASE_EXCISION_REPAIR	REACTOME_BASE_EXCISION_REPAIR		44	0.304704	0.741399	0.920063	1	1	15173	tags=50%, list=27%, signal=69%
REACTOME_TGF_BETA_RECEPTOR_SIGNALING_ACTIVATES_SMADS	REACTOME_TGF_BETA_RECEPTOR_SIGNALING_ACTIVATES_SMADS		32	0.312718	0.741236	0.917073	1	1	12783	tags=44%, list=23%, signal=57%
REACTOME_DUAL_INCISION_IN_TC_NER	REACTOME_DUAL_INCISION_IN_TC_NER		65	0.280357	0.73792	0.977238	1	1	12169	tags=37%, list=22%, signal=47%
REACTOME_SHC_MEDIATED_CASCADE_FGFR3	REACTOME_SHC_MEDIATED_CASCADE_FGFR3		18	0.35671	0.736151	0.881757	1	1	14733	tags=50%, list=26%, signal=68%
REACTOME_SUMOYLATION_OF_TRANSCRIPTION_COFACTORS	REACTOME_SUMOYLATION_OF_TRANSCRIPTION_COFACTORS		42	0.30239	0.736005	0.933858	1	1	15157	tags=55%, list=27%, signal=75%
REACTOME_HEPARAN_SULFATE_HEPARIN_HS_GAG_METABOLISM	REACTOME_HEPARAN_SULFATE_HEPARIN_HS_GAG_METABOLISM		55	0.286863	0.734086	0.965571	1	1	12670	tags=38%, list=23%, signal=49%
REACTOME_MISCELLANEOUS_TRANSPORT_AND_BINDING_EVENTS	REACTOME_MISCELLANEOUS_TRANSPORT_AND_BINDING_EVENTS		25	0.329953	0.732971	0.926244	1	1	13304	tags=40%, list=24%, signal=53%
REACTOME_PKA_ACTIVATION_IN_GLUCAGON_SIGNALLING	REACTOME_PKA_ACTIVATION_IN_GLUCAGON_SIGNALLING		17	0.358307	0.732734	0.868421	1	1	12722	tags=41%, list=23%, signal=53%
REACTOME_GABA_SYNTHESIS_RELEASE_REUPTAKE_AND_DEGRADATION	REACTOME_GABA_SYNTHESIS_RELEASE_REUPTAKE_AND_DEGRADATION		19	0.344871	0.731025	0.872928	1	1	12537	tags=42%, list=22%, signal=54%
REACTOME_ARACHIDONIC_ACID_METABOLISM	REACTOME_ARACHIDONIC_ACID_METABOLISM		58	0.284168	0.731011	0.96519	1	1	12628	tags=38%, list=23%, signal=49%
REACTOME_SIGNALING_BY_ERYTHROPOIETIN	REACTOME_SIGNALING_BY_ERYTHROPOIETIN		25	0.329876	0.730268	0.879102	1	1	9329	tags=28%, list=17%, signal=34%
REACTOME_MAP2K_AND_MAPK_ACTIVATION	REACTOME_MAP2K_AND_MAPK_ACTIVATION		40	0.29895	0.729592	0.952308	1	1	10323	tags=35%, list=19%, signal=43%
REACTOME_TRANSLESION_SYNTHESIS_BY_POLH	REACTOME_TRANSLESION_SYNTHESIS_BY_POLH		18	0.349529	0.72902	0.882155	1	1	12315	tags=44%, list=22%, signal=57%
REACTOME_HCMV_INFECTION	REACTOME_HCMV_INFECTION		97	0.263173	0.728517	0.995529	1	1	13317	tags=39%, list=24%, signal=51%
REACTOME_MYD88_INDEPENDENT_TLR4_CASCADE	REACTOME_MYD88_INDEPENDENT_TLR4_CASCADE		97	0.267185	0.728406	0.995516	1	1	12312	tags=37%, list=22%, signal=48%
REACTOME_N_GLYCAN_ANTENNAE_ELONGATION_IN_THE_MEDIAL_TRANS_GOLGI	REACTOME_N_GLYCAN_ANTENNAE_ELONGATION_IN_THE_MEDIAL_TRANS_GOLGI		26	0.320446	0.726698	0.933786	1	1	13944	tags=46%, list=25%, signal=62%
REACTOME_SHC1_EVENTS_IN_ERBB2_SIGNALING	REACTOME_SHC1_EVENTS_IN_ERBB2_SIGNALING		22	0.336903	0.726477	0.88488	1	1	10292	tags=32%, list=18%, signal=39%
REACTOME_DEPOSITION_OF_NEW_CENPA_CONTAINING_NUCLEOSOMES_AT_THE_CENTROMERE	REACTOME_DEPOSITION_OF_NEW_CENPA_CONTAINING_NUCLEOSOMES_AT_THE_CENTROMERE		24	0.331091	0.722734	0.90671	1	1	15141	tags=54%, list=27%, signal=74%
REACTOME_SPRY_REGULATION_OF_FGF_SIGNALING	REACTOME_SPRY_REGULATION_OF_FGF_SIGNALING		16	0.358436	0.721723	0.883162	1	1	7820	tags=31%, list=14%, signal=36%
REACTOME_THE_NLRP3_INFLAMMASOME	REACTOME_THE_NLRP3_INFLAMMASOME		16	0.350457	0.720043	0.879518	1	1	13458	tags=44%, list=24%, signal=58%
REACTOME_NITRIC_OXIDE_STIMULATES_GUANYLATE_CYCLASE	REACTOME_NITRIC_OXIDE_STIMULATES_GUANYLATE_CYCLASE		19	0.340156	0.719901	0.883446	1	1	13123	tags=47%, list=24%, signal=62%
REACTOME_HS_GAG_BIOSYNTHESIS	REACTOME_HS_GAG_BIOSYNTHESIS		31	0.306733	0.718496	0.923577	1	1	9486	tags=29%, list=17%, signal=35%
REACTOME_ASSEMBLY_OF_THE_HIV_VIRION	REACTOME_ASSEMBLY_OF_THE_HIV_VIRION		16	0.360653	0.717845	0.881356	1	1	12442	tags=44%, list=22%, signal=56%
REACTOME_HDACS_DEACETYLATE_HISTONES	REACTOME_HDACS_DEACETYLATE_HISTONES		32	0.30656	0.716098	0.95114	1	1	14579	tags=53%, list=26%, signal=72%
REACTOME_DISEASES_OF_PROGRAMMED_CELL_DEATH	REACTOME_DISEASES_OF_PROGRAMMED_CELL_DEATH		41	0.294457	0.715719	0.949126	1	1	11329	tags=41%, list=20%, signal=52%
REACTOME_SEMA3A_PAK_DEPENDENT_AXON_REPULSION	REACTOME_SEMA3A_PAK_DEPENDENT_AXON_REPULSION		16	0.347761	0.712379	0.904841	1	1	9996	tags=31%, list=18%, signal=38%
REACTOME_PURINERGIC_SIGNALING_IN_LEISHMANIASIS_INFECTION	REACTOME_PURINERGIC_SIGNALING_IN_LEISHMANIASIS_INFECTION		26	0.316877	0.708262	0.92775	1	1	11560	tags=38%, list=21%, signal=49%
REACTOME_SIGNALING_BY_FGFR2_IN_DISEASE	REACTOME_SIGNALING_BY_FGFR2_IN_DISEASE		43	0.28645	0.707569	0.980132	1	1	13310	tags=40%, list=24%, signal=52%
REACTOME_TRANSCRIPTION_COUPLED_NUCLEOTIDE_EXCISION_REPAIR_TC_NER	REACTOME_TRANSCRIPTION_COUPLED_NUCLEOTIDE_EXCISION_REPAIR_TC_NER		78	0.264001	0.704961	0.998553	1	1	12169	tags=35%, list=22%, signal=44%
REACTOME_FORMATION_OF_THE_EARLY_ELONGATION_COMPLEX	REACTOME_FORMATION_OF_THE_EARLY_ELONGATION_COMPLEX		33	0.302688	0.704247	0.960331	1	1	10257	tags=30%, list=18%, signal=37%
REACTOME_CONSTITUTIVE_SIGNALING_BY_LIGAND_RESPONSIVE_EGFR_CANCER_VARIANTS	REACTOME_CONSTITUTIVE_SIGNALING_BY_LIGAND_RESPONSIVE_EGFR_CANCER_VARIANTS		19	0.335309	0.703505	0.910624	1	1	14534	tags=53%, list=26%, signal=71%
REACTOME_FLT3_SIGNALING	REACTOME_FLT3_SIGNALING		38	0.293708	0.703257	0.969305	1	1	11716	tags=42%, list=21%, signal=53%
REACTOME_GLUCONEOGENESIS	REACTOME_GLUCONEOGENESIS		34	0.298396	0.702481	0.965409	1	1	14105	tags=44%, list=25%, signal=59%
REACTOME_NUCLEOBASE_CATABOLISM	REACTOME_NUCLEOBASE_CATABOLISM		35	0.295427	0.701539	0.954469	1	1	11674	tags=37%, list=21%, signal=47%
REACTOME_CYCLIN_D_ASSOCIATED_EVENTS_IN_G1	REACTOME_CYCLIN_D_ASSOCIATED_EVENTS_IN_G1		47	0.281498	0.700567	0.976994	1	1	15314	tags=57%, list=27%, signal=79%
REACTOME_NEGATIVE_REGULATION_OF_FGFR3_SIGNALING	REACTOME_NEGATIVE_REGULATION_OF_FGFR3_SIGNALING		29	0.300561	0.700367	0.967532	1	1	12233	tags=34%, list=22%, signal=44%
REACTOME_METABOLISM_OF_ANGIOTENSINOGEN_TO_ANGIOTENSINS	REACTOME_METABOLISM_OF_ANGIOTENSINOGEN_TO_ANGIOTENSINS		17	0.34196	0.700025	0.915771	1	1	9073	tags=35%, list=16%, signal=42%
REACTOME_N_GLYCAN_ANTENNAE_ELONGATION	REACTOME_N_GLYCAN_ANTENNAE_ELONGATION		15	0.356195	0.699778	0.903114	1	1	10291	tags=40%, list=18%, signal=49%
REACTOME_MISMATCH_REPAIR	REACTOME_MISMATCH_REPAIR		15	0.352983	0.699055	0.907343	1	1	15173	tags=47%, list=27%, signal=64%
REACTOME_RAF_ACTIVATION	REACTOME_RAF_ACTIVATION		34	0.293239	0.696867	0.972131	1	1	13819	tags=50%, list=25%, signal=66%
REACTOME_CREB1_PHOSPHORYLATION_THROUGH_NMDA_RECEPTOR_MEDIATED_ACTIVATION_OF_RAS_SIGNALING	REACTOME_CREB1_PHOSPHORYLATION_THROUGH_NMDA_RECEPTOR_MEDIATED_ACTIVATION_OF_RAS_SIGNALING		28	0.307373	0.696166	0.956656	1	1	14145	tags=54%, list=25%, signal=72%
REACTOME_A_TETRASACCHARIDE_LINKER_SEQUENCE_IS_REQUIRED_FOR_GAG_SYNTHESIS	REACTOME_A_TETRASACCHARIDE_LINKER_SEQUENCE_IS_REQUIRED_FOR_GAG_SYNTHESIS		26	0.309907	0.695709	0.948136	1	1	12670	tags=42%, list=23%, signal=55%
REACTOME_SIGNALING_BY_INSULIN_RECEPTOR	REACTOME_SIGNALING_BY_INSULIN_RECEPTOR		78	0.25679	0.693071	1	1	1	15401	tags=47%, list=28%, signal=65%
REACTOME_NR1H3_NR1H2_REGULATE_GENE_EXPRESSION_LINKED_TO_CHOLESTEROL_TRANSPORT_AND_EFFLUX	REACTOME_NR1H3_NR1H2_REGULATE_GENE_EXPRESSION_LINKED_TO_CHOLESTEROL_TRANSPORT_AND_EFFLUX		37	0.283132	0.690707	0.978689	1	1	12469	tags=41%, list=22%, signal=52%
REACTOME_DOWNREGULATION_OF_SMAD2_3_SMAD4_TRANSCRIPTIONAL_ACTIVITY	REACTOME_DOWNREGULATION_OF_SMAD2_3_SMAD4_TRANSCRIPTIONAL_ACTIVITY		23	0.320767	0.690002	0.949429	1	1	14291	tags=48%, list=26%, signal=64%
REACTOME_APC_C_CDC20_MEDIATED_DEGRADATION_OF_CYCLIN_B	REACTOME_APC_C_CDC20_MEDIATED_DEGRADATION_OF_CYCLIN_B		24	0.316175	0.689511	0.940455	1	1	11864	tags=46%, list=21%, signal=58%
REACTOME_SENESCENCE_ASSOCIATED_SECRETORY_PHENOTYPE_SASP	REACTOME_SENESCENCE_ASSOCIATED_SECRETORY_PHENOTYPE_SASP		51	0.271042	0.688118	0.99375	1	1	11864	tags=37%, list=21%, signal=47%
REACTOME_SIGNALLING_TO_ERKS	REACTOME_SIGNALLING_TO_ERKS		34	0.294772	0.686659	0.95	1	1	15314	tags=50%, list=27%, signal=69%
REACTOME_EFFECTS_OF_PIP2_HYDROLYSIS	REACTOME_EFFECTS_OF_PIP2_HYDROLYSIS		27	0.306689	0.685498	0.960133	1	1	10292	tags=37%, list=18%, signal=45%
REACTOME_TRANSCRIPTIONAL_REGULATION_BY_THE_AP_2_TFAP2_FAMILY_OF_TRANSCRIPTION_FACTORS	REACTOME_TRANSCRIPTIONAL_REGULATION_BY_THE_AP_2_TFAP2_FAMILY_OF_TRANSCRIPTION_FACTORS		37	0.286893	0.685435	0.97553	1	1	10181	tags=27%, list=18%, signal=33%
REACTOME_TP53_REGULATES_TRANSCRIPTION_OF_ADDITIONAL_CELL_CYCLE_GENES_WHOSE_EXACT_ROLE_IN_THE_P53_PATHWAY_REMAIN_UNCERTAIN	REACTOME_TP53_REGULATES_TRANSCRIPTION_OF_ADDITIONAL_CELL_CYCLE_GENES_WHOSE_EXACT_ROLE_IN_THE_P53_PATHWAY_REMAIN_UNCERTAIN		20	0.323129	0.684066	0.939935	1	1	14298	tags=55%, list=26%, signal=74%
REACTOME_ADP_SIGNALLING_THROUGH_P2Y_PURINOCEPTOR_12	REACTOME_ADP_SIGNALLING_THROUGH_P2Y_PURINOCEPTOR_12		22	0.313993	0.682506	0.957483	1	1	11321	tags=41%, list=20%, signal=51%
REACTOME_APC_CDC20_MEDIATED_DEGRADATION_OF_NEK2A	REACTOME_APC_CDC20_MEDIATED_DEGRADATION_OF_NEK2A		26	0.307113	0.678836	0.949324	1	1	13292	tags=50%, list=24%, signal=66%
REACTOME_PCNA_DEPENDENT_LONG_PATCH_BASE_EXCISION_REPAIR	REACTOME_PCNA_DEPENDENT_LONG_PATCH_BASE_EXCISION_REPAIR		21	0.314647	0.678478	0.95114	1	1	13852	tags=38%, list=25%, signal=51%
REACTOME_SYNTHESIS_OF_PC	REACTOME_SYNTHESIS_OF_PC		28	0.296052	0.678405	0.98374	1	1	14458	tags=50%, list=26%, signal=67%
REACTOME_RAS_ACTIVATION_UPON_CA2_INFLUX_THROUGH_NMDA_RECEPTOR	REACTOME_RAS_ACTIVATION_UPON_CA2_INFLUX_THROUGH_NMDA_RECEPTOR		20	0.323781	0.676866	0.94974	1	1	9590	tags=40%, list=17%, signal=48%
REACTOME_TRANSCRIPTIONAL_REGULATION_OF_PLURIPOTENT_STEM_CELLS	REACTOME_TRANSCRIPTIONAL_REGULATION_OF_PLURIPOTENT_STEM_CELLS		31	0.2954	0.674739	0.97411	1	1	13433	tags=42%, list=24%, signal=55%
REACTOME_SIGNALING_BY_ERBB2_IN_CANCER	REACTOME_SIGNALING_BY_ERBB2_IN_CANCER		25	0.299117	0.672009	0.97545	1	1	14534	tags=44%, list=26%, signal=59%
REACTOME_FGFR2_ALTERNATIVE_SPLICING	REACTOME_FGFR2_ALTERNATIVE_SPLICING		27	0.298525	0.670428	0.979239	1	1	14247	tags=44%, list=26%, signal=60%
REACTOME_DISASSEMBLY_OF_THE_DESTRUCTION_COMPLEX_AND_RECRUITMENT_OF_AXIN_TO_THE_MEMBRANE	REACTOME_DISASSEMBLY_OF_THE_DESTRUCTION_COMPLEX_AND_RECRUITMENT_OF_AXIN_TO_THE_MEMBRANE		31	0.28972	0.670244	0.980614	1	1	13363	tags=58%, list=24%, signal=76%
REACTOME_PHOSPHORYLATION_OF_THE_APC_C	REACTOME_PHOSPHORYLATION_OF_THE_APC_C		20	0.314667	0.657425	0.959664	1	1	14297	tags=50%, list=26%, signal=67%
REACTOME_PI_3K_CASCADE_FGFR3	REACTOME_PI_3K_CASCADE_FGFR3		18	0.317583	0.656873	0.965636	1	1	14733	tags=44%, list=26%, signal=60%
REACTOME_ACTIVATION_OF_THE_MRNA_UPON_BINDING_OF_THE_CAP_BINDING_COMPLEX_AND_EIFS_AND_SUBSEQUENT_BINDING_TO_43S	REACTOME_ACTIVATION_OF_THE_MRNA_UPON_BINDING_OF_THE_CAP_BINDING_COMPLEX_AND_EIFS_AND_SUBSEQUENT_BINDING_TO_43S		60	0.254748	0.656053	0.998496	1	1	15026	tags=52%, list=27%, signal=71%
REACTOME_ABERRANT_REGULATION_OF_MITOTIC_EXIT_IN_CANCER_DUE_TO_RB1_DEFECTS	REACTOME_ABERRANT_REGULATION_OF_MITOTIC_EXIT_IN_CANCER_DUE_TO_RB1_DEFECTS		20	0.306128	0.655988	0.981878	1	1	11864	tags=45%, list=21%, signal=57%
REACTOME_FRS_MEDIATED_FGFR3_SIGNALING	REACTOME_FRS_MEDIATED_FGFR3_SIGNALING		20	0.311796	0.655228	0.960976	1	1	14733	tags=40%, list=26%, signal=54%
REACTOME_DEFECTIVE_B4GALT7_CAUSES_EDS_PROGEROID_TYPE	REACTOME_DEFECTIVE_B4GALT7_CAUSES_EDS_PROGEROID_TYPE		20	0.302923	0.654699	0.974916	1	1	12670	tags=45%, list=23%, signal=58%
REACTOME_METALLOPROTEASE_DUBS	REACTOME_METALLOPROTEASE_DUBS		17	0.319623	0.654037	0.958621	1	1	11740	tags=47%, list=21%, signal=60%
REACTOME_SIGNALING_BY_CSF3_G_CSF	REACTOME_SIGNALING_BY_CSF3_G_CSF		28	0.286966	0.652747	0.980583	1	1	8763	tags=32%, list=16%, signal=38%
REACTOME_INTERLEUKIN_7_SIGNALING	REACTOME_INTERLEUKIN_7_SIGNALING		23	0.300369	0.652691	0.976391	1	1	13331	tags=43%, list=24%, signal=57%
REACTOME_ABORTIVE_ELONGATION_OF_HIV_1_TRANSCRIPT_IN_THE_ABSENCE_OF_TAT	REACTOME_ABORTIVE_ELONGATION_OF_HIV_1_TRANSCRIPT_IN_THE_ABSENCE_OF_TAT		23	0.297441	0.651937	0.988034	1	1	13120	tags=39%, list=24%, signal=51%
REACTOME_REGULATION_OF_TP53_ACTIVITY_THROUGH_METHYLATION	REACTOME_REGULATION_OF_TP53_ACTIVITY_THROUGH_METHYLATION		18	0.318616	0.650254	0.971831	1	1	13521	tags=56%, list=24%, signal=73%
REACTOME_SIGNALING_BY_ERBB2_ECD_MUTANTS	REACTOME_SIGNALING_BY_ERBB2_ECD_MUTANTS		15	0.328521	0.646285	0.945133	1	1	14534	tags=47%, list=26%, signal=63%
REACTOME_SUMOYLATION_OF_TRANSCRIPTION_FACTORS	REACTOME_SUMOYLATION_OF_TRANSCRIPTION_FACTORS		20	0.304232	0.645746	0.972973	1	1	14873	tags=45%, list=27%, signal=61%
REACTOME_SIGNALING_BY_NTRK2_TRKB	REACTOME_SIGNALING_BY_NTRK2_TRKB		25	0.289727	0.640498	0.989437	1	1	14534	tags=44%, list=26%, signal=59%
REACTOME_DOWNSTREAM_SIGNALING_OF_ACTIVATED_FGFR2	REACTOME_DOWNSTREAM_SIGNALING_OF_ACTIVATED_FGFR2		30	0.279011	0.639458	0.989147	1	1	14534	tags=40%, list=26%, signal=54%
REACTOME_UPTAKE_AND_ACTIONS_OF_BACTERIAL_TOXINS	REACTOME_UPTAKE_AND_ACTIONS_OF_BACTERIAL_TOXINS		29	0.276642	0.639	0.996552	1	1	13646	tags=38%, list=24%, signal=50%
REACTOME_SIGNALING_BY_EGFR_IN_CANCER	REACTOME_SIGNALING_BY_EGFR_IN_CANCER		25	0.287714	0.637879	0.990842	1	1	9482	tags=32%, list=17%, signal=39%
REACTOME_INACTIVATION_OF_CSF3_G_CSF_SIGNALING	REACTOME_INACTIVATION_OF_CSF3_G_CSF_SIGNALING		23	0.292919	0.637186	0.982964	1	1	8763	tags=35%, list=16%, signal=41%
REACTOME_PROCESSIVE_SYNTHESIS_ON_THE_C_STRAND_OF_THE_TELOMERE	REACTOME_PROCESSIVE_SYNTHESIS_ON_THE_C_STRAND_OF_THE_TELOMERE		19	0.306791	0.63659	0.975288	1	1	15173	tags=42%, list=27%, signal=58%
REACTOME_INFLAMMASOMES	REACTOME_INFLAMMASOMES		21	0.294911	0.63642	0.98145	1	1	11560	tags=33%, list=21%, signal=42%
REACTOME_SIGNAL_TRANSDUCTION_BY_L1	REACTOME_SIGNAL_TRANSDUCTION_BY_L1		21	0.296445	0.636312	0.98325	1	1	10678	tags=33%, list=19%, signal=41%
REACTOME_TRANSLESION_SYNTHESIS_BY_POLK	REACTOME_TRANSLESION_SYNTHESIS_BY_POLK		17	0.302807	0.634357	0.980903	1	1	12169	tags=35%, list=22%, signal=45%
REACTOME_DISEASES_ASSOCIATED_WITH_GLYCOSAMINOGLYCAN_METABOLISM	REACTOME_DISEASES_ASSOCIATED_WITH_GLYCOSAMINOGLYCAN_METABOLISM		41	0.258243	0.631986	0.9984	1	1	13925	tags=39%, list=25%, signal=52%
REACTOME_TRAF6_MEDIATED_INDUCTION_OF_TAK1_COMPLEX_WITHIN_TLR4_COMPLEX	REACTOME_TRAF6_MEDIATED_INDUCTION_OF_TAK1_COMPLEX_WITHIN_TLR4_COMPLEX		16	0.30964	0.627339	0.969751	1	1	8592	tags=31%, list=15%, signal=37%
REACTOME_RIP_MEDIATED_NFKB_ACTIVATION_VIA_ZBP1	REACTOME_RIP_MEDIATED_NFKB_ACTIVATION_VIA_ZBP1		17	0.305172	0.626721	0.975	1	1	14926	tags=53%, list=27%, signal=72%
REACTOME_ACETYLCHOLINE_NEUROTRANSMITTER_RELEASE_CYCLE	REACTOME_ACETYLCHOLINE_NEUROTRANSMITTER_RELEASE_CYCLE		16	0.307509	0.62386	0.967971	1	1	12161	tags=38%, list=22%, signal=48%
REACTOME_RMTS_METHYLATE_HISTONE_ARGININES	REACTOME_RMTS_METHYLATE_HISTONE_ARGININES		30	0.266779	0.611334	1	1	1	16065	tags=60%, list=29%, signal=84%
REACTOME_PLATELET_ADHESION_TO_EXPOSED_COLLAGEN	REACTOME_PLATELET_ADHESION_TO_EXPOSED_COLLAGEN		15	0.306589	0.610816	0.980488	1	1	5183	tags=20%, list=9%, signal=22%
REACTOME_TICAM1_RIP1_MEDIATED_IKK_COMPLEX_RECRUITMENT	REACTOME_TICAM1_RIP1_MEDIATED_IKK_COMPLEX_RECRUITMENT		19	0.29106	0.609687	0.984668	1	1	7820	tags=26%, list=14%, signal=31%
REACTOME_PI3K_EVENTS_IN_ERBB2_SIGNALING	REACTOME_PI3K_EVENTS_IN_ERBB2_SIGNALING		16	0.29859	0.600528	0.989381	1	1	9482	tags=31%, list=17%, signal=38%
REACTOME_ENDOGENOUS_STEROLS	REACTOME_ENDOGENOUS_STEROLS		26	0.26351	0.591192	0.998425	1	1	98	tags=4%, list=0%, signal=4%
REACTOME_SIGNALING_BY_PDGFR_IN_DISEASE	REACTOME_SIGNALING_BY_PDGFR_IN_DISEASE		20	0.278292	0.588301	1	1	1	9408	tags=35%, list=17%, signal=42%
REACTOME_GLYCOGEN_BREAKDOWN_GLYCOGENOLYSIS	REACTOME_GLYCOGEN_BREAKDOWN_GLYCOGENOLYSIS		15	0.289766	0.584014	0.990099	1	1	14746	tags=53%, list=26%, signal=73%
REACTOME_INHIBITION_OF_DNA_RECOMBINATION_AT_TELOMERE	REACTOME_INHIBITION_OF_DNA_RECOMBINATION_AT_TELOMERE		20	0.275299	0.582539	1	1	1	10611	tags=35%, list=19%, signal=43%
REACTOME_DEPOLYMERISATION_OF_THE_NUCLEAR_LAMINA	REACTOME_DEPOLYMERISATION_OF_THE_NUCLEAR_LAMINA		15	0.28853	0.575828	0.996522	1	1	11640	tags=33%, list=21%, signal=42%
REACTOME_GAB1_SIGNALOSOME	REACTOME_GAB1_SIGNALOSOME		17	0.283222	0.57314	0.998311	1	1	15314	tags=53%, list=27%, signal=73%
REACTOME_COBALAMIN_CBL_VITAMIN_B12_TRANSPORT_AND_METABOLISM	REACTOME_COBALAMIN_CBL_VITAMIN_B12_TRANSPORT_AND_METABOLISM		19	0.273745	0.5681	0.998387	1	1	14719	tags=32%, list=26%, signal=43%
REACTOME_JNK_C_JUN_KINASES_PHOSPHORYLATION_AND_ACTIVATION_MEDIATED_BY_ACTIVATED_HUMAN_TAK1	REACTOME_JNK_C_JUN_KINASES_PHOSPHORYLATION_AND_ACTIVATION_MEDIATED_BY_ACTIVATED_HUMAN_TAK1		22	0.248904	0.538463	1	0.999919	1	15482	tags=50%, list=28%, signal=69%
